# Supplementary material for: Quantifying the seed sensitivity of cancer subclonal reconstruction algorithms
Source: bioRxiv. 2024 Feb 8:2024.02.05.579021. Preprint. [Version 1] doi: 10.1101/2024.02.05.579021 (PMC10871259; doi:10.1101/2024.02.05.579021)
Supplement: Supplement 1 — Supplementary Table 1: Subclone estimates per sample, seed, pipeline. Number of subclones called across 1470 reconstructions, with 44 failed PhyloWGS reconstructions indicated with NA. sr: single-region; mr: multi-region. Supplementary Table 2: Subclone estimate statistics per patient. Median, interquartile range (IQR), mean, standard deviation (sd) of number of subclones called per patient per pipeline across seeds. sr: single-region; mr: multi-region. Supplementary Table 3: Percent mode estimates per seed. Percent of times that a seed called the mode number of subclones per patient per pipeline, where the mode was calculated across all seeds. sr: single-region; mr: multi-region. [file media-1.xlsx]

## Sheet: Table1_NumberOfSubclones
Supplementary Table 1: Subclone estimates per sample, seed, pipeline
pipeline	patient	seed	n_clones
Mutect2-Battenberg-PyClone-VI-mr	ILHNLNEV000001	51404	1
Mutect2-Battenberg-PyClone-VI-mr	ILHNLNEV000001	366306	1
Mutect2-Battenberg-PyClone-VI-mr	ILHNLNEV000001	423647	1
Mutect2-Battenberg-PyClone-VI-mr	ILHNLNEV000001	838004	1
Mutect2-Battenberg-PyClone-VI-mr	ILHNLNEV000001	50135	1
Mutect2-Battenberg-PyClone-VI-mr	ILHNLNEV000001	628019	1
Mutect2-Battenberg-PyClone-VI-mr	ILHNLNEV000001	97782	1
Mutect2-Battenberg-PyClone-VI-mr	ILHNLNEV000001	253505	1
Mutect2-Battenberg-PyClone-VI-mr	ILHNLNEV000001	659767	1
Mutect2-Battenberg-PyClone-VI-mr	ILHNLNEV000001	13142	1
Mutect2-Battenberg-PyClone-VI-mr	ILHNLNEV000002	51404	1
Mutect2-Battenberg-PyClone-VI-mr	ILHNLNEV000002	366306	1
Mutect2-Battenberg-PyClone-VI-mr	ILHNLNEV000002	423647	1
Mutect2-Battenberg-PyClone-VI-mr	ILHNLNEV000002	838004	1
Mutect2-Battenberg-PyClone-VI-mr	ILHNLNEV000002	50135	1
Mutect2-Battenberg-PyClone-VI-mr	ILHNLNEV000002	628019	1
Mutect2-Battenberg-PyClone-VI-mr	ILHNLNEV000002	97782	1
Mutect2-Battenberg-PyClone-VI-mr	ILHNLNEV000002	253505	1
Mutect2-Battenberg-PyClone-VI-mr	ILHNLNEV000002	659767	1
Mutect2-Battenberg-PyClone-VI-mr	ILHNLNEV000002	13142	1
Mutect2-Battenberg-PyClone-VI-mr	ILHNLNEV000003	51404	2
Mutect2-Battenberg-PyClone-VI-mr	ILHNLNEV000003	366306	2
Mutect2-Battenberg-PyClone-VI-mr	ILHNLNEV000003	423647	2
Mutect2-Battenberg-PyClone-VI-mr	ILHNLNEV000003	838004	2
Mutect2-Battenberg-PyClone-VI-mr	ILHNLNEV000003	50135	2
Mutect2-Battenberg-PyClone-VI-mr	ILHNLNEV000003	628019	2
Mutect2-Battenberg-PyClone-VI-mr	ILHNLNEV000003	97782	2
Mutect2-Battenberg-PyClone-VI-mr	ILHNLNEV000003	253505	2
Mutect2-Battenberg-PyClone-VI-mr	ILHNLNEV000003	659767	2
Mutect2-Battenberg-PyClone-VI-mr	ILHNLNEV000003	13142	2
Mutect2-Battenberg-PyClone-VI-mr	ILHNLNEV000006	51404	4
Mutect2-Battenberg-PyClone-VI-mr	ILHNLNEV000006	366306	3
Mutect2-Battenberg-PyClone-VI-mr	ILHNLNEV000006	423647	3
Mutect2-Battenberg-PyClone-VI-mr	ILHNLNEV000006	838004	3
Mutect2-Battenberg-PyClone-VI-mr	ILHNLNEV000006	50135	3
Mutect2-Battenberg-PyClone-VI-mr	ILHNLNEV000006	628019	4
Mutect2-Battenberg-PyClone-VI-mr	ILHNLNEV000006	97782	3
Mutect2-Battenberg-PyClone-VI-mr	ILHNLNEV000006	253505	4
Mutect2-Battenberg-PyClone-VI-mr	ILHNLNEV000006	659767	3
Mutect2-Battenberg-PyClone-VI-mr	ILHNLNEV000006	13142	3
Mutect2-Battenberg-PyClone-VI-mr	ILHNLNEV000007	51404	5
Mutect2-Battenberg-PyClone-VI-mr	ILHNLNEV000007	366306	4
Mutect2-Battenberg-PyClone-VI-mr	ILHNLNEV000007	423647	4
Mutect2-Battenberg-PyClone-VI-mr	ILHNLNEV000007	838004	3
Mutect2-Battenberg-PyClone-VI-mr	ILHNLNEV000007	50135	2
Mutect2-Battenberg-PyClone-VI-mr	ILHNLNEV000007	628019	4
Mutect2-Battenberg-PyClone-VI-mr	ILHNLNEV000007	97782	4
Mutect2-Battenberg-PyClone-VI-mr	ILHNLNEV000007	253505	4
Mutect2-Battenberg-PyClone-VI-mr	ILHNLNEV000007	659767	4
Mutect2-Battenberg-PyClone-VI-mr	ILHNLNEV000007	13142	4
Mutect2-Battenberg-PyClone-VI-mr	ILHNLNEV000012	51404	4
Mutect2-Battenberg-PyClone-VI-mr	ILHNLNEV000012	366306	3
Mutect2-Battenberg-PyClone-VI-mr	ILHNLNEV000012	423647	4
Mutect2-Battenberg-PyClone-VI-mr	ILHNLNEV000012	838004	3
Mutect2-Battenberg-PyClone-VI-mr	ILHNLNEV000012	50135	3
Mutect2-Battenberg-PyClone-VI-mr	ILHNLNEV000012	628019	3
Mutect2-Battenberg-PyClone-VI-mr	ILHNLNEV000012	97782	3
Mutect2-Battenberg-PyClone-VI-mr	ILHNLNEV000012	253505	3
Mutect2-Battenberg-PyClone-VI-mr	ILHNLNEV000012	659767	3
Mutect2-Battenberg-PyClone-VI-mr	ILHNLNEV000012	13142	3
Mutect2-Battenberg-PyClone-VI-mr	ILHNLNEV000014	51404	1
Mutect2-Battenberg-PyClone-VI-mr	ILHNLNEV000014	366306	1
Mutect2-Battenberg-PyClone-VI-mr	ILHNLNEV000014	423647	1
Mutect2-Battenberg-PyClone-VI-mr	ILHNLNEV000014	838004	1
Mutect2-Battenberg-PyClone-VI-mr	ILHNLNEV000014	50135	1
Mutect2-Battenberg-PyClone-VI-mr	ILHNLNEV000014	628019	1
Mutect2-Battenberg-PyClone-VI-mr	ILHNLNEV000014	97782	1
Mutect2-Battenberg-PyClone-VI-mr	ILHNLNEV000014	253505	1
Mutect2-Battenberg-PyClone-VI-mr	ILHNLNEV000014	659767	1
Mutect2-Battenberg-PyClone-VI-mr	ILHNLNEV000014	13142	1
Strelka2-Battenberg-PyClone-VI-mr	ILHNLNEV000001	51404	1
Strelka2-Battenberg-PyClone-VI-mr	ILHNLNEV000001	366306	1
Strelka2-Battenberg-PyClone-VI-mr	ILHNLNEV000001	423647	1
Strelka2-Battenberg-PyClone-VI-mr	ILHNLNEV000001	838004	1
Strelka2-Battenberg-PyClone-VI-mr	ILHNLNEV000001	50135	1
Strelka2-Battenberg-PyClone-VI-mr	ILHNLNEV000001	628019	1
Strelka2-Battenberg-PyClone-VI-mr	ILHNLNEV000001	97782	1
Strelka2-Battenberg-PyClone-VI-mr	ILHNLNEV000001	253505	1
Strelka2-Battenberg-PyClone-VI-mr	ILHNLNEV000001	659767	1
Strelka2-Battenberg-PyClone-VI-mr	ILHNLNEV000001	13142	1
Strelka2-Battenberg-PyClone-VI-mr	ILHNLNEV000002	51404	1
Strelka2-Battenberg-PyClone-VI-mr	ILHNLNEV000002	366306	1
Strelka2-Battenberg-PyClone-VI-mr	ILHNLNEV000002	423647	1
Strelka2-Battenberg-PyClone-VI-mr	ILHNLNEV000002	838004	1
Strelka2-Battenberg-PyClone-VI-mr	ILHNLNEV000002	50135	1
Strelka2-Battenberg-PyClone-VI-mr	ILHNLNEV000002	628019	1
Strelka2-Battenberg-PyClone-VI-mr	ILHNLNEV000002	97782	1
Strelka2-Battenberg-PyClone-VI-mr	ILHNLNEV000002	253505	1
Strelka2-Battenberg-PyClone-VI-mr	ILHNLNEV000002	659767	1
Strelka2-Battenberg-PyClone-VI-mr	ILHNLNEV000002	13142	1
Strelka2-Battenberg-PyClone-VI-mr	ILHNLNEV000003	51404	2
Strelka2-Battenberg-PyClone-VI-mr	ILHNLNEV000003	366306	2
Strelka2-Battenberg-PyClone-VI-mr	ILHNLNEV000003	423647	2
Strelka2-Battenberg-PyClone-VI-mr	ILHNLNEV000003	838004	2
Strelka2-Battenberg-PyClone-VI-mr	ILHNLNEV000003	50135	2
Strelka2-Battenberg-PyClone-VI-mr	ILHNLNEV000003	628019	2
Strelka2-Battenberg-PyClone-VI-mr	ILHNLNEV000003	97782	2
Strelka2-Battenberg-PyClone-VI-mr	ILHNLNEV000003	253505	2
Strelka2-Battenberg-PyClone-VI-mr	ILHNLNEV000003	659767	3
Strelka2-Battenberg-PyClone-VI-mr	ILHNLNEV000003	13142	2
Strelka2-Battenberg-PyClone-VI-mr	ILHNLNEV000006	51404	3
Strelka2-Battenberg-PyClone-VI-mr	ILHNLNEV000006	366306	2
Strelka2-Battenberg-PyClone-VI-mr	ILHNLNEV000006	423647	3
Strelka2-Battenberg-PyClone-VI-mr	ILHNLNEV000006	838004	3
Strelka2-Battenberg-PyClone-VI-mr	ILHNLNEV000006	50135	3
Strelka2-Battenberg-PyClone-VI-mr	ILHNLNEV000006	628019	3
Strelka2-Battenberg-PyClone-VI-mr	ILHNLNEV000006	97782	3
Strelka2-Battenberg-PyClone-VI-mr	ILHNLNEV000006	253505	3
Strelka2-Battenberg-PyClone-VI-mr	ILHNLNEV000006	659767	3
Strelka2-Battenberg-PyClone-VI-mr	ILHNLNEV000006	13142	3
Strelka2-Battenberg-PyClone-VI-mr	ILHNLNEV000007	51404	4
Strelka2-Battenberg-PyClone-VI-mr	ILHNLNEV000007	366306	4
Strelka2-Battenberg-PyClone-VI-mr	ILHNLNEV000007	423647	3
Strelka2-Battenberg-PyClone-VI-mr	ILHNLNEV000007	838004	5
Strelka2-Battenberg-PyClone-VI-mr	ILHNLNEV000007	50135	3
Strelka2-Battenberg-PyClone-VI-mr	ILHNLNEV000007	628019	4
Strelka2-Battenberg-PyClone-VI-mr	ILHNLNEV000007	97782	5
Strelka2-Battenberg-PyClone-VI-mr	ILHNLNEV000007	253505	3
Strelka2-Battenberg-PyClone-VI-mr	ILHNLNEV000007	659767	5
Strelka2-Battenberg-PyClone-VI-mr	ILHNLNEV000007	13142	3
Strelka2-Battenberg-PyClone-VI-mr	ILHNLNEV000012	51404	3
Strelka2-Battenberg-PyClone-VI-mr	ILHNLNEV000012	366306	3
Strelka2-Battenberg-PyClone-VI-mr	ILHNLNEV000012	423647	3
Strelka2-Battenberg-PyClone-VI-mr	ILHNLNEV000012	838004	2
Strelka2-Battenberg-PyClone-VI-mr	ILHNLNEV000012	50135	2
Strelka2-Battenberg-PyClone-VI-mr	ILHNLNEV000012	628019	3
Strelka2-Battenberg-PyClone-VI-mr	ILHNLNEV000012	97782	2
Strelka2-Battenberg-PyClone-VI-mr	ILHNLNEV000012	253505	2
Strelka2-Battenberg-PyClone-VI-mr	ILHNLNEV000012	659767	3
Strelka2-Battenberg-PyClone-VI-mr	ILHNLNEV000012	13142	3
Strelka2-Battenberg-PyClone-VI-mr	ILHNLNEV000014	51404	1
Strelka2-Battenberg-PyClone-VI-mr	ILHNLNEV000014	366306	1
Strelka2-Battenberg-PyClone-VI-mr	ILHNLNEV000014	423647	1
Strelka2-Battenberg-PyClone-VI-mr	ILHNLNEV000014	838004	1
Strelka2-Battenberg-PyClone-VI-mr	ILHNLNEV000014	50135	1
Strelka2-Battenberg-PyClone-VI-mr	ILHNLNEV000014	628019	1
Strelka2-Battenberg-PyClone-VI-mr	ILHNLNEV000014	97782	1
Strelka2-Battenberg-PyClone-VI-mr	ILHNLNEV000014	253505	1
Strelka2-Battenberg-PyClone-VI-mr	ILHNLNEV000014	659767	1
Strelka2-Battenberg-PyClone-VI-mr	ILHNLNEV000014	13142	1
SomaticSniper-Battenberg-PyClone-VI-mr	ILHNLNEV000001	51404	1
SomaticSniper-Battenberg-PyClone-VI-mr	ILHNLNEV000001	366306	1
SomaticSniper-Battenberg-PyClone-VI-mr	ILHNLNEV000001	423647	1
SomaticSniper-Battenberg-PyClone-VI-mr	ILHNLNEV000001	838004	1
SomaticSniper-Battenberg-PyClone-VI-mr	ILHNLNEV000001	50135	1
SomaticSniper-Battenberg-PyClone-VI-mr	ILHNLNEV000001	628019	1
SomaticSniper-Battenberg-PyClone-VI-mr	ILHNLNEV000001	97782	1
SomaticSniper-Battenberg-PyClone-VI-mr	ILHNLNEV000001	253505	1
SomaticSniper-Battenberg-PyClone-VI-mr	ILHNLNEV000001	659767	1
SomaticSniper-Battenberg-PyClone-VI-mr	ILHNLNEV000001	13142	1
SomaticSniper-Battenberg-PyClone-VI-mr	ILHNLNEV000002	51404	1
SomaticSniper-Battenberg-PyClone-VI-mr	ILHNLNEV000002	366306	1
SomaticSniper-Battenberg-PyClone-VI-mr	ILHNLNEV000002	423647	1
SomaticSniper-Battenberg-PyClone-VI-mr	ILHNLNEV000002	838004	1
SomaticSniper-Battenberg-PyClone-VI-mr	ILHNLNEV000002	50135	1
SomaticSniper-Battenberg-PyClone-VI-mr	ILHNLNEV000002	628019	1
SomaticSniper-Battenberg-PyClone-VI-mr	ILHNLNEV000002	97782	1
SomaticSniper-Battenberg-PyClone-VI-mr	ILHNLNEV000002	253505	1
SomaticSniper-Battenberg-PyClone-VI-mr	ILHNLNEV000002	659767	1
SomaticSniper-Battenberg-PyClone-VI-mr	ILHNLNEV000002	13142	1
SomaticSniper-Battenberg-PyClone-VI-mr	ILHNLNEV000003	51404	1
SomaticSniper-Battenberg-PyClone-VI-mr	ILHNLNEV000003	366306	1
SomaticSniper-Battenberg-PyClone-VI-mr	ILHNLNEV000003	423647	1
SomaticSniper-Battenberg-PyClone-VI-mr	ILHNLNEV000003	838004	1
SomaticSniper-Battenberg-PyClone-VI-mr	ILHNLNEV000003	50135	1
SomaticSniper-Battenberg-PyClone-VI-mr	ILHNLNEV000003	628019	1
SomaticSniper-Battenberg-PyClone-VI-mr	ILHNLNEV000003	97782	1
SomaticSniper-Battenberg-PyClone-VI-mr	ILHNLNEV000003	253505	1
SomaticSniper-Battenberg-PyClone-VI-mr	ILHNLNEV000003	659767	1
SomaticSniper-Battenberg-PyClone-VI-mr	ILHNLNEV000003	13142	1
SomaticSniper-Battenberg-PyClone-VI-mr	ILHNLNEV000006	51404	3
SomaticSniper-Battenberg-PyClone-VI-mr	ILHNLNEV000006	366306	3
SomaticSniper-Battenberg-PyClone-VI-mr	ILHNLNEV000006	423647	3
SomaticSniper-Battenberg-PyClone-VI-mr	ILHNLNEV000006	838004	3
SomaticSniper-Battenberg-PyClone-VI-mr	ILHNLNEV000006	50135	3
SomaticSniper-Battenberg-PyClone-VI-mr	ILHNLNEV000006	628019	3
SomaticSniper-Battenberg-PyClone-VI-mr	ILHNLNEV000006	97782	4
SomaticSniper-Battenberg-PyClone-VI-mr	ILHNLNEV000006	253505	3
SomaticSniper-Battenberg-PyClone-VI-mr	ILHNLNEV000006	659767	4
SomaticSniper-Battenberg-PyClone-VI-mr	ILHNLNEV000006	13142	3
SomaticSniper-Battenberg-PyClone-VI-mr	ILHNLNEV000007	51404	2
SomaticSniper-Battenberg-PyClone-VI-mr	ILHNLNEV000007	366306	2
SomaticSniper-Battenberg-PyClone-VI-mr	ILHNLNEV000007	423647	2
SomaticSniper-Battenberg-PyClone-VI-mr	ILHNLNEV000007	838004	2
SomaticSniper-Battenberg-PyClone-VI-mr	ILHNLNEV000007	50135	1
SomaticSniper-Battenberg-PyClone-VI-mr	ILHNLNEV000007	628019	2
SomaticSniper-Battenberg-PyClone-VI-mr	ILHNLNEV000007	97782	2
SomaticSniper-Battenberg-PyClone-VI-mr	ILHNLNEV000007	253505	2
SomaticSniper-Battenberg-PyClone-VI-mr	ILHNLNEV000007	659767	2
SomaticSniper-Battenberg-PyClone-VI-mr	ILHNLNEV000007	13142	1
SomaticSniper-Battenberg-PyClone-VI-mr	ILHNLNEV000012	51404	2
SomaticSniper-Battenberg-PyClone-VI-mr	ILHNLNEV000012	366306	2
SomaticSniper-Battenberg-PyClone-VI-mr	ILHNLNEV000012	423647	2
SomaticSniper-Battenberg-PyClone-VI-mr	ILHNLNEV000012	838004	2
SomaticSniper-Battenberg-PyClone-VI-mr	ILHNLNEV000012	50135	2
SomaticSniper-Battenberg-PyClone-VI-mr	ILHNLNEV000012	628019	2
SomaticSniper-Battenberg-PyClone-VI-mr	ILHNLNEV000012	97782	2
SomaticSniper-Battenberg-PyClone-VI-mr	ILHNLNEV000012	253505	2
SomaticSniper-Battenberg-PyClone-VI-mr	ILHNLNEV000012	659767	2
SomaticSniper-Battenberg-PyClone-VI-mr	ILHNLNEV000012	13142	2
SomaticSniper-Battenberg-PyClone-VI-mr	ILHNLNEV000014	51404	1
SomaticSniper-Battenberg-PyClone-VI-mr	ILHNLNEV000014	366306	1
SomaticSniper-Battenberg-PyClone-VI-mr	ILHNLNEV000014	423647	1
SomaticSniper-Battenberg-PyClone-VI-mr	ILHNLNEV000014	838004	1
SomaticSniper-Battenberg-PyClone-VI-mr	ILHNLNEV000014	50135	1
SomaticSniper-Battenberg-PyClone-VI-mr	ILHNLNEV000014	628019	1
SomaticSniper-Battenberg-PyClone-VI-mr	ILHNLNEV000014	97782	1
SomaticSniper-Battenberg-PyClone-VI-mr	ILHNLNEV000014	253505	1
SomaticSniper-Battenberg-PyClone-VI-mr	ILHNLNEV000014	659767	1
SomaticSniper-Battenberg-PyClone-VI-mr	ILHNLNEV000014	13142	1
Mutect2-Battenberg-PyClone-VI-sr	ILHNLNEV000001	51404	2
Mutect2-Battenberg-PyClone-VI-sr	ILHNLNEV000001	366306	2
Mutect2-Battenberg-PyClone-VI-sr	ILHNLNEV000001	423647	2
Mutect2-Battenberg-PyClone-VI-sr	ILHNLNEV000001	838004	2
Mutect2-Battenberg-PyClone-VI-sr	ILHNLNEV000001	50135	2
Mutect2-Battenberg-PyClone-VI-sr	ILHNLNEV000001	628019	2
Mutect2-Battenberg-PyClone-VI-sr	ILHNLNEV000001	97782	2
Mutect2-Battenberg-PyClone-VI-sr	ILHNLNEV000001	253505	2
Mutect2-Battenberg-PyClone-VI-sr	ILHNLNEV000001	659767	3
Mutect2-Battenberg-PyClone-VI-sr	ILHNLNEV000001	13142	2
Mutect2-Battenberg-PyClone-VI-sr	ILHNLNEV000002	51404	2
Mutect2-Battenberg-PyClone-VI-sr	ILHNLNEV000002	366306	2
Mutect2-Battenberg-PyClone-VI-sr	ILHNLNEV000002	423647	1
Mutect2-Battenberg-PyClone-VI-sr	ILHNLNEV000002	838004	2
Mutect2-Battenberg-PyClone-VI-sr	ILHNLNEV000002	50135	2
Mutect2-Battenberg-PyClone-VI-sr	ILHNLNEV000002	628019	2
Mutect2-Battenberg-PyClone-VI-sr	ILHNLNEV000002	97782	2
Mutect2-Battenberg-PyClone-VI-sr	ILHNLNEV000002	253505	1
Mutect2-Battenberg-PyClone-VI-sr	ILHNLNEV000002	659767	2
Mutect2-Battenberg-PyClone-VI-sr	ILHNLNEV000002	13142	1
Mutect2-Battenberg-PyClone-VI-sr	ILHNLNEV000003	51404	3
Mutect2-Battenberg-PyClone-VI-sr	ILHNLNEV000003	366306	3
Mutect2-Battenberg-PyClone-VI-sr	ILHNLNEV000003	423647	3
Mutect2-Battenberg-PyClone-VI-sr	ILHNLNEV000003	838004	3
Mutect2-Battenberg-PyClone-VI-sr	ILHNLNEV000003	50135	4
Mutect2-Battenberg-PyClone-VI-sr	ILHNLNEV000003	628019	3
Mutect2-Battenberg-PyClone-VI-sr	ILHNLNEV000003	97782	5
Mutect2-Battenberg-PyClone-VI-sr	ILHNLNEV000003	253505	4
Mutect2-Battenberg-PyClone-VI-sr	ILHNLNEV000003	659767	4
Mutect2-Battenberg-PyClone-VI-sr	ILHNLNEV000003	13142	3
Mutect2-Battenberg-PyClone-VI-sr	ILHNLNEV000004	51404	1
Mutect2-Battenberg-PyClone-VI-sr	ILHNLNEV000004	366306	1
Mutect2-Battenberg-PyClone-VI-sr	ILHNLNEV000004	423647	1
Mutect2-Battenberg-PyClone-VI-sr	ILHNLNEV000004	838004	1
Mutect2-Battenberg-PyClone-VI-sr	ILHNLNEV000004	50135	1
Mutect2-Battenberg-PyClone-VI-sr	ILHNLNEV000004	628019	1
Mutect2-Battenberg-PyClone-VI-sr	ILHNLNEV000004	97782	1
Mutect2-Battenberg-PyClone-VI-sr	ILHNLNEV000004	253505	1
Mutect2-Battenberg-PyClone-VI-sr	ILHNLNEV000004	659767	1
Mutect2-Battenberg-PyClone-VI-sr	ILHNLNEV000004	13142	1
Mutect2-Battenberg-PyClone-VI-sr	ILHNLNEV000005	51404	3
Mutect2-Battenberg-PyClone-VI-sr	ILHNLNEV000005	366306	3
Mutect2-Battenberg-PyClone-VI-sr	ILHNLNEV000005	423647	2
Mutect2-Battenberg-PyClone-VI-sr	ILHNLNEV000005	838004	3
Mutect2-Battenberg-PyClone-VI-sr	ILHNLNEV000005	50135	3
Mutect2-Battenberg-PyClone-VI-sr	ILHNLNEV000005	628019	3
Mutect2-Battenberg-PyClone-VI-sr	ILHNLNEV000005	97782	3
Mutect2-Battenberg-PyClone-VI-sr	ILHNLNEV000005	253505	3
Mutect2-Battenberg-PyClone-VI-sr	ILHNLNEV000005	659767	3
Mutect2-Battenberg-PyClone-VI-sr	ILHNLNEV000005	13142	2
Mutect2-Battenberg-PyClone-VI-sr	ILHNLNEV000006	51404	6
Mutect2-Battenberg-PyClone-VI-sr	ILHNLNEV000006	366306	4
Mutect2-Battenberg-PyClone-VI-sr	ILHNLNEV000006	423647	3
Mutect2-Battenberg-PyClone-VI-sr	ILHNLNEV000006	838004	4
Mutect2-Battenberg-PyClone-VI-sr	ILHNLNEV000006	50135	4
Mutect2-Battenberg-PyClone-VI-sr	ILHNLNEV000006	628019	5
Mutect2-Battenberg-PyClone-VI-sr	ILHNLNEV000006	97782	5
Mutect2-Battenberg-PyClone-VI-sr	ILHNLNEV000006	253505	5
Mutect2-Battenberg-PyClone-VI-sr	ILHNLNEV000006	659767	6
Mutect2-Battenberg-PyClone-VI-sr	ILHNLNEV000006	13142	3
Mutect2-Battenberg-PyClone-VI-sr	ILHNLNEV000007	51404	5
Mutect2-Battenberg-PyClone-VI-sr	ILHNLNEV000007	366306	4
Mutect2-Battenberg-PyClone-VI-sr	ILHNLNEV000007	423647	3
Mutect2-Battenberg-PyClone-VI-sr	ILHNLNEV000007	838004	4
Mutect2-Battenberg-PyClone-VI-sr	ILHNLNEV000007	50135	3
Mutect2-Battenberg-PyClone-VI-sr	ILHNLNEV000007	628019	4
Mutect2-Battenberg-PyClone-VI-sr	ILHNLNEV000007	97782	4
Mutect2-Battenberg-PyClone-VI-sr	ILHNLNEV000007	253505	5
Mutect2-Battenberg-PyClone-VI-sr	ILHNLNEV000007	659767	6
Mutect2-Battenberg-PyClone-VI-sr	ILHNLNEV000007	13142	3
Mutect2-Battenberg-PyClone-VI-sr	ILHNLNEV000008	51404	3
Mutect2-Battenberg-PyClone-VI-sr	ILHNLNEV000008	366306	3
Mutect2-Battenberg-PyClone-VI-sr	ILHNLNEV000008	423647	3
Mutect2-Battenberg-PyClone-VI-sr	ILHNLNEV000008	838004	2
Mutect2-Battenberg-PyClone-VI-sr	ILHNLNEV000008	50135	2
Mutect2-Battenberg-PyClone-VI-sr	ILHNLNEV000008	628019	2
Mutect2-Battenberg-PyClone-VI-sr	ILHNLNEV000008	97782	2
Mutect2-Battenberg-PyClone-VI-sr	ILHNLNEV000008	253505	2
Mutect2-Battenberg-PyClone-VI-sr	ILHNLNEV000008	659767	4
Mutect2-Battenberg-PyClone-VI-sr	ILHNLNEV000008	13142	2
Mutect2-Battenberg-PyClone-VI-sr	ILHNLNEV000009	51404	1
Mutect2-Battenberg-PyClone-VI-sr	ILHNLNEV000009	366306	1
Mutect2-Battenberg-PyClone-VI-sr	ILHNLNEV000009	423647	1
Mutect2-Battenberg-PyClone-VI-sr	ILHNLNEV000009	838004	1
Mutect2-Battenberg-PyClone-VI-sr	ILHNLNEV000009	50135	1
Mutect2-Battenberg-PyClone-VI-sr	ILHNLNEV000009	628019	1
Mutect2-Battenberg-PyClone-VI-sr	ILHNLNEV000009	97782	1
Mutect2-Battenberg-PyClone-VI-sr	ILHNLNEV000009	253505	1
Mutect2-Battenberg-PyClone-VI-sr	ILHNLNEV000009	659767	1
Mutect2-Battenberg-PyClone-VI-sr	ILHNLNEV000009	13142	1
Mutect2-Battenberg-PyClone-VI-sr	ILHNLNEV000010	51404	3
Mutect2-Battenberg-PyClone-VI-sr	ILHNLNEV000010	366306	3
Mutect2-Battenberg-PyClone-VI-sr	ILHNLNEV000010	423647	3
Mutect2-Battenberg-PyClone-VI-sr	ILHNLNEV000010	838004	3
Mutect2-Battenberg-PyClone-VI-sr	ILHNLNEV000010	50135	3
Mutect2-Battenberg-PyClone-VI-sr	ILHNLNEV000010	628019	3
Mutect2-Battenberg-PyClone-VI-sr	ILHNLNEV000010	97782	3
Mutect2-Battenberg-PyClone-VI-sr	ILHNLNEV000010	253505	5
Mutect2-Battenberg-PyClone-VI-sr	ILHNLNEV000010	659767	3
Mutect2-Battenberg-PyClone-VI-sr	ILHNLNEV000010	13142	2
Mutect2-Battenberg-PyClone-VI-sr	ILHNLNEV000011	51404	3
Mutect2-Battenberg-PyClone-VI-sr	ILHNLNEV000011	366306	3
Mutect2-Battenberg-PyClone-VI-sr	ILHNLNEV000011	423647	3
Mutect2-Battenberg-PyClone-VI-sr	ILHNLNEV000011	838004	3
Mutect2-Battenberg-PyClone-VI-sr	ILHNLNEV000011	50135	4
Mutect2-Battenberg-PyClone-VI-sr	ILHNLNEV000011	628019	3
Mutect2-Battenberg-PyClone-VI-sr	ILHNLNEV000011	97782	3
Mutect2-Battenberg-PyClone-VI-sr	ILHNLNEV000011	253505	3
Mutect2-Battenberg-PyClone-VI-sr	ILHNLNEV000011	659767	3
Mutect2-Battenberg-PyClone-VI-sr	ILHNLNEV000011	13142	3
Mutect2-Battenberg-PyClone-VI-sr	ILHNLNEV000012	51404	3
Mutect2-Battenberg-PyClone-VI-sr	ILHNLNEV000012	366306	3
Mutect2-Battenberg-PyClone-VI-sr	ILHNLNEV000012	423647	3
Mutect2-Battenberg-PyClone-VI-sr	ILHNLNEV000012	838004	3
Mutect2-Battenberg-PyClone-VI-sr	ILHNLNEV000012	50135	3
Mutect2-Battenberg-PyClone-VI-sr	ILHNLNEV000012	628019	3
Mutect2-Battenberg-PyClone-VI-sr	ILHNLNEV000012	97782	3
Mutect2-Battenberg-PyClone-VI-sr	ILHNLNEV000012	253505	5
Mutect2-Battenberg-PyClone-VI-sr	ILHNLNEV000012	659767	3
Mutect2-Battenberg-PyClone-VI-sr	ILHNLNEV000012	13142	3
Mutect2-Battenberg-PyClone-VI-sr	ILHNLNEV000013	51404	3
Mutect2-Battenberg-PyClone-VI-sr	ILHNLNEV000013	366306	4
Mutect2-Battenberg-PyClone-VI-sr	ILHNLNEV000013	423647	3
Mutect2-Battenberg-PyClone-VI-sr	ILHNLNEV000013	838004	3
Mutect2-Battenberg-PyClone-VI-sr	ILHNLNEV000013	50135	3
Mutect2-Battenberg-PyClone-VI-sr	ILHNLNEV000013	628019	3
Mutect2-Battenberg-PyClone-VI-sr	ILHNLNEV000013	97782	4
Mutect2-Battenberg-PyClone-VI-sr	ILHNLNEV000013	253505	3
Mutect2-Battenberg-PyClone-VI-sr	ILHNLNEV000013	659767	3
Mutect2-Battenberg-PyClone-VI-sr	ILHNLNEV000013	13142	3
Mutect2-Battenberg-PyClone-VI-sr	ILHNLNEV000014	51404	1
Mutect2-Battenberg-PyClone-VI-sr	ILHNLNEV000014	366306	1
Mutect2-Battenberg-PyClone-VI-sr	ILHNLNEV000014	423647	1
Mutect2-Battenberg-PyClone-VI-sr	ILHNLNEV000014	838004	1
Mutect2-Battenberg-PyClone-VI-sr	ILHNLNEV000014	50135	1
Mutect2-Battenberg-PyClone-VI-sr	ILHNLNEV000014	628019	1
Mutect2-Battenberg-PyClone-VI-sr	ILHNLNEV000014	97782	1
Mutect2-Battenberg-PyClone-VI-sr	ILHNLNEV000014	253505	1
Mutect2-Battenberg-PyClone-VI-sr	ILHNLNEV000014	659767	1
Mutect2-Battenberg-PyClone-VI-sr	ILHNLNEV000014	13142	1
Strelka2-Battenberg-PyClone-VI-sr	ILHNLNEV000001	51404	2
Strelka2-Battenberg-PyClone-VI-sr	ILHNLNEV000001	366306	2
Strelka2-Battenberg-PyClone-VI-sr	ILHNLNEV000001	423647	2
Strelka2-Battenberg-PyClone-VI-sr	ILHNLNEV000001	838004	2
Strelka2-Battenberg-PyClone-VI-sr	ILHNLNEV000001	50135	3
Strelka2-Battenberg-PyClone-VI-sr	ILHNLNEV000001	628019	2
Strelka2-Battenberg-PyClone-VI-sr	ILHNLNEV000001	97782	2
Strelka2-Battenberg-PyClone-VI-sr	ILHNLNEV000001	253505	3
Strelka2-Battenberg-PyClone-VI-sr	ILHNLNEV000001	659767	2
Strelka2-Battenberg-PyClone-VI-sr	ILHNLNEV000001	13142	2
Strelka2-Battenberg-PyClone-VI-sr	ILHNLNEV000002	51404	1
Strelka2-Battenberg-PyClone-VI-sr	ILHNLNEV000002	366306	1
Strelka2-Battenberg-PyClone-VI-sr	ILHNLNEV000002	423647	1
Strelka2-Battenberg-PyClone-VI-sr	ILHNLNEV000002	838004	1
Strelka2-Battenberg-PyClone-VI-sr	ILHNLNEV000002	50135	1
Strelka2-Battenberg-PyClone-VI-sr	ILHNLNEV000002	628019	1
Strelka2-Battenberg-PyClone-VI-sr	ILHNLNEV000002	97782	1
Strelka2-Battenberg-PyClone-VI-sr	ILHNLNEV000002	253505	1
Strelka2-Battenberg-PyClone-VI-sr	ILHNLNEV000002	659767	1
Strelka2-Battenberg-PyClone-VI-sr	ILHNLNEV000002	13142	1
Strelka2-Battenberg-PyClone-VI-sr	ILHNLNEV000003	51404	3
Strelka2-Battenberg-PyClone-VI-sr	ILHNLNEV000003	366306	3
Strelka2-Battenberg-PyClone-VI-sr	ILHNLNEV000003	423647	3
Strelka2-Battenberg-PyClone-VI-sr	ILHNLNEV000003	838004	3
Strelka2-Battenberg-PyClone-VI-sr	ILHNLNEV000003	50135	3
Strelka2-Battenberg-PyClone-VI-sr	ILHNLNEV000003	628019	4
Strelka2-Battenberg-PyClone-VI-sr	ILHNLNEV000003	97782	5
Strelka2-Battenberg-PyClone-VI-sr	ILHNLNEV000003	253505	5
Strelka2-Battenberg-PyClone-VI-sr	ILHNLNEV000003	659767	4
Strelka2-Battenberg-PyClone-VI-sr	ILHNLNEV000003	13142	3
Strelka2-Battenberg-PyClone-VI-sr	ILHNLNEV000004	51404	1
Strelka2-Battenberg-PyClone-VI-sr	ILHNLNEV000004	366306	1
Strelka2-Battenberg-PyClone-VI-sr	ILHNLNEV000004	423647	1
Strelka2-Battenberg-PyClone-VI-sr	ILHNLNEV000004	838004	1
Strelka2-Battenberg-PyClone-VI-sr	ILHNLNEV000004	50135	1
Strelka2-Battenberg-PyClone-VI-sr	ILHNLNEV000004	628019	1
Strelka2-Battenberg-PyClone-VI-sr	ILHNLNEV000004	97782	1
Strelka2-Battenberg-PyClone-VI-sr	ILHNLNEV000004	253505	1
Strelka2-Battenberg-PyClone-VI-sr	ILHNLNEV000004	659767	1
Strelka2-Battenberg-PyClone-VI-sr	ILHNLNEV000004	13142	1
Strelka2-Battenberg-PyClone-VI-sr	ILHNLNEV000005	51404	3
Strelka2-Battenberg-PyClone-VI-sr	ILHNLNEV000005	366306	3
Strelka2-Battenberg-PyClone-VI-sr	ILHNLNEV000005	423647	3
Strelka2-Battenberg-PyClone-VI-sr	ILHNLNEV000005	838004	3
Strelka2-Battenberg-PyClone-VI-sr	ILHNLNEV000005	50135	3
Strelka2-Battenberg-PyClone-VI-sr	ILHNLNEV000005	628019	3
Strelka2-Battenberg-PyClone-VI-sr	ILHNLNEV000005	97782	3
Strelka2-Battenberg-PyClone-VI-sr	ILHNLNEV000005	253505	2
Strelka2-Battenberg-PyClone-VI-sr	ILHNLNEV000005	659767	3
Strelka2-Battenberg-PyClone-VI-sr	ILHNLNEV000005	13142	3
Strelka2-Battenberg-PyClone-VI-sr	ILHNLNEV000006	51404	4
Strelka2-Battenberg-PyClone-VI-sr	ILHNLNEV000006	366306	4
Strelka2-Battenberg-PyClone-VI-sr	ILHNLNEV000006	423647	5
Strelka2-Battenberg-PyClone-VI-sr	ILHNLNEV000006	838004	3
Strelka2-Battenberg-PyClone-VI-sr	ILHNLNEV000006	50135	4
Strelka2-Battenberg-PyClone-VI-sr	ILHNLNEV000006	628019	4
Strelka2-Battenberg-PyClone-VI-sr	ILHNLNEV000006	97782	6
Strelka2-Battenberg-PyClone-VI-sr	ILHNLNEV000006	253505	5
Strelka2-Battenberg-PyClone-VI-sr	ILHNLNEV000006	659767	4
Strelka2-Battenberg-PyClone-VI-sr	ILHNLNEV000006	13142	6
Strelka2-Battenberg-PyClone-VI-sr	ILHNLNEV000007	51404	5
Strelka2-Battenberg-PyClone-VI-sr	ILHNLNEV000007	366306	5
Strelka2-Battenberg-PyClone-VI-sr	ILHNLNEV000007	423647	4
Strelka2-Battenberg-PyClone-VI-sr	ILHNLNEV000007	838004	4
Strelka2-Battenberg-PyClone-VI-sr	ILHNLNEV000007	50135	4
Strelka2-Battenberg-PyClone-VI-sr	ILHNLNEV000007	628019	4
Strelka2-Battenberg-PyClone-VI-sr	ILHNLNEV000007	97782	4
Strelka2-Battenberg-PyClone-VI-sr	ILHNLNEV000007	253505	3
Strelka2-Battenberg-PyClone-VI-sr	ILHNLNEV000007	659767	4
Strelka2-Battenberg-PyClone-VI-sr	ILHNLNEV000007	13142	4
Strelka2-Battenberg-PyClone-VI-sr	ILHNLNEV000008	51404	3
Strelka2-Battenberg-PyClone-VI-sr	ILHNLNEV000008	366306	3
Strelka2-Battenberg-PyClone-VI-sr	ILHNLNEV000008	423647	3
Strelka2-Battenberg-PyClone-VI-sr	ILHNLNEV000008	838004	2
Strelka2-Battenberg-PyClone-VI-sr	ILHNLNEV000008	50135	2
Strelka2-Battenberg-PyClone-VI-sr	ILHNLNEV000008	628019	2
Strelka2-Battenberg-PyClone-VI-sr	ILHNLNEV000008	97782	2
Strelka2-Battenberg-PyClone-VI-sr	ILHNLNEV000008	253505	2
Strelka2-Battenberg-PyClone-VI-sr	ILHNLNEV000008	659767	3
Strelka2-Battenberg-PyClone-VI-sr	ILHNLNEV000008	13142	2
Strelka2-Battenberg-PyClone-VI-sr	ILHNLNEV000009	51404	1
Strelka2-Battenberg-PyClone-VI-sr	ILHNLNEV000009	366306	1
Strelka2-Battenberg-PyClone-VI-sr	ILHNLNEV000009	423647	1
Strelka2-Battenberg-PyClone-VI-sr	ILHNLNEV000009	838004	1
Strelka2-Battenberg-PyClone-VI-sr	ILHNLNEV000009	50135	1
Strelka2-Battenberg-PyClone-VI-sr	ILHNLNEV000009	628019	1
Strelka2-Battenberg-PyClone-VI-sr	ILHNLNEV000009	97782	1
Strelka2-Battenberg-PyClone-VI-sr	ILHNLNEV000009	253505	1
Strelka2-Battenberg-PyClone-VI-sr	ILHNLNEV000009	659767	1
Strelka2-Battenberg-PyClone-VI-sr	ILHNLNEV000009	13142	1
Strelka2-Battenberg-PyClone-VI-sr	ILHNLNEV000010	51404	3
Strelka2-Battenberg-PyClone-VI-sr	ILHNLNEV000010	366306	3
Strelka2-Battenberg-PyClone-VI-sr	ILHNLNEV000010	423647	3
Strelka2-Battenberg-PyClone-VI-sr	ILHNLNEV000010	838004	3
Strelka2-Battenberg-PyClone-VI-sr	ILHNLNEV000010	50135	4
Strelka2-Battenberg-PyClone-VI-sr	ILHNLNEV000010	628019	3
Strelka2-Battenberg-PyClone-VI-sr	ILHNLNEV000010	97782	3
Strelka2-Battenberg-PyClone-VI-sr	ILHNLNEV000010	253505	3
Strelka2-Battenberg-PyClone-VI-sr	ILHNLNEV000010	659767	3
Strelka2-Battenberg-PyClone-VI-sr	ILHNLNEV000010	13142	3
Strelka2-Battenberg-PyClone-VI-sr	ILHNLNEV000011	51404	3
Strelka2-Battenberg-PyClone-VI-sr	ILHNLNEV000011	366306	3
Strelka2-Battenberg-PyClone-VI-sr	ILHNLNEV000011	423647	3
Strelka2-Battenberg-PyClone-VI-sr	ILHNLNEV000011	838004	3
Strelka2-Battenberg-PyClone-VI-sr	ILHNLNEV000011	50135	5
Strelka2-Battenberg-PyClone-VI-sr	ILHNLNEV000011	628019	3
Strelka2-Battenberg-PyClone-VI-sr	ILHNLNEV000011	97782	3
Strelka2-Battenberg-PyClone-VI-sr	ILHNLNEV000011	253505	2
Strelka2-Battenberg-PyClone-VI-sr	ILHNLNEV000011	659767	4
Strelka2-Battenberg-PyClone-VI-sr	ILHNLNEV000011	13142	3
Strelka2-Battenberg-PyClone-VI-sr	ILHNLNEV000012	51404	3
Strelka2-Battenberg-PyClone-VI-sr	ILHNLNEV000012	366306	3
Strelka2-Battenberg-PyClone-VI-sr	ILHNLNEV000012	423647	3
Strelka2-Battenberg-PyClone-VI-sr	ILHNLNEV000012	838004	3
Strelka2-Battenberg-PyClone-VI-sr	ILHNLNEV000012	50135	3
Strelka2-Battenberg-PyClone-VI-sr	ILHNLNEV000012	628019	3
Strelka2-Battenberg-PyClone-VI-sr	ILHNLNEV000012	97782	3
Strelka2-Battenberg-PyClone-VI-sr	ILHNLNEV000012	253505	3
Strelka2-Battenberg-PyClone-VI-sr	ILHNLNEV000012	659767	3
Strelka2-Battenberg-PyClone-VI-sr	ILHNLNEV000012	13142	3
Strelka2-Battenberg-PyClone-VI-sr	ILHNLNEV000013	51404	4
Strelka2-Battenberg-PyClone-VI-sr	ILHNLNEV000013	366306	6
Strelka2-Battenberg-PyClone-VI-sr	ILHNLNEV000013	423647	3
Strelka2-Battenberg-PyClone-VI-sr	ILHNLNEV000013	838004	3
Strelka2-Battenberg-PyClone-VI-sr	ILHNLNEV000013	50135	5
Strelka2-Battenberg-PyClone-VI-sr	ILHNLNEV000013	628019	5
Strelka2-Battenberg-PyClone-VI-sr	ILHNLNEV000013	97782	4
Strelka2-Battenberg-PyClone-VI-sr	ILHNLNEV000013	253505	4
Strelka2-Battenberg-PyClone-VI-sr	ILHNLNEV000013	659767	4
Strelka2-Battenberg-PyClone-VI-sr	ILHNLNEV000013	13142	3
Strelka2-Battenberg-PyClone-VI-sr	ILHNLNEV000014	51404	1
Strelka2-Battenberg-PyClone-VI-sr	ILHNLNEV000014	366306	1
Strelka2-Battenberg-PyClone-VI-sr	ILHNLNEV000014	423647	1
Strelka2-Battenberg-PyClone-VI-sr	ILHNLNEV000014	838004	1
Strelka2-Battenberg-PyClone-VI-sr	ILHNLNEV000014	50135	1
Strelka2-Battenberg-PyClone-VI-sr	ILHNLNEV000014	628019	1
Strelka2-Battenberg-PyClone-VI-sr	ILHNLNEV000014	97782	1
Strelka2-Battenberg-PyClone-VI-sr	ILHNLNEV000014	253505	1
Strelka2-Battenberg-PyClone-VI-sr	ILHNLNEV000014	659767	1
Strelka2-Battenberg-PyClone-VI-sr	ILHNLNEV000014	13142	1
SomaticSniper-Battenberg-PyClone-VI-sr	ILHNLNEV000001	51404	1
SomaticSniper-Battenberg-PyClone-VI-sr	ILHNLNEV000001	366306	1
SomaticSniper-Battenberg-PyClone-VI-sr	ILHNLNEV000001	423647	1
SomaticSniper-Battenberg-PyClone-VI-sr	ILHNLNEV000001	838004	1
SomaticSniper-Battenberg-PyClone-VI-sr	ILHNLNEV000001	50135	1
SomaticSniper-Battenberg-PyClone-VI-sr	ILHNLNEV000001	628019	1
SomaticSniper-Battenberg-PyClone-VI-sr	ILHNLNEV000001	97782	1
SomaticSniper-Battenberg-PyClone-VI-sr	ILHNLNEV000001	253505	1
SomaticSniper-Battenberg-PyClone-VI-sr	ILHNLNEV000001	659767	1
SomaticSniper-Battenberg-PyClone-VI-sr	ILHNLNEV000001	13142	1
SomaticSniper-Battenberg-PyClone-VI-sr	ILHNLNEV000002	51404	1
SomaticSniper-Battenberg-PyClone-VI-sr	ILHNLNEV000002	366306	1
SomaticSniper-Battenberg-PyClone-VI-sr	ILHNLNEV000002	423647	1
SomaticSniper-Battenberg-PyClone-VI-sr	ILHNLNEV000002	838004	1
SomaticSniper-Battenberg-PyClone-VI-sr	ILHNLNEV000002	50135	1
SomaticSniper-Battenberg-PyClone-VI-sr	ILHNLNEV000002	628019	1
SomaticSniper-Battenberg-PyClone-VI-sr	ILHNLNEV000002	97782	1
SomaticSniper-Battenberg-PyClone-VI-sr	ILHNLNEV000002	253505	1
SomaticSniper-Battenberg-PyClone-VI-sr	ILHNLNEV000002	659767	1
SomaticSniper-Battenberg-PyClone-VI-sr	ILHNLNEV000002	13142	1
SomaticSniper-Battenberg-PyClone-VI-sr	ILHNLNEV000003	51404	1
SomaticSniper-Battenberg-PyClone-VI-sr	ILHNLNEV000003	366306	1
SomaticSniper-Battenberg-PyClone-VI-sr	ILHNLNEV000003	423647	1
SomaticSniper-Battenberg-PyClone-VI-sr	ILHNLNEV000003	838004	1
SomaticSniper-Battenberg-PyClone-VI-sr	ILHNLNEV000003	50135	1
SomaticSniper-Battenberg-PyClone-VI-sr	ILHNLNEV000003	628019	1
SomaticSniper-Battenberg-PyClone-VI-sr	ILHNLNEV000003	97782	1
SomaticSniper-Battenberg-PyClone-VI-sr	ILHNLNEV000003	253505	1
SomaticSniper-Battenberg-PyClone-VI-sr	ILHNLNEV000003	659767	1
SomaticSniper-Battenberg-PyClone-VI-sr	ILHNLNEV000003	13142	1
SomaticSniper-Battenberg-PyClone-VI-sr	ILHNLNEV000004	51404	1
SomaticSniper-Battenberg-PyClone-VI-sr	ILHNLNEV000004	366306	1
SomaticSniper-Battenberg-PyClone-VI-sr	ILHNLNEV000004	423647	1
SomaticSniper-Battenberg-PyClone-VI-sr	ILHNLNEV000004	838004	1
SomaticSniper-Battenberg-PyClone-VI-sr	ILHNLNEV000004	50135	1
SomaticSniper-Battenberg-PyClone-VI-sr	ILHNLNEV000004	628019	1
SomaticSniper-Battenberg-PyClone-VI-sr	ILHNLNEV000004	97782	1
SomaticSniper-Battenberg-PyClone-VI-sr	ILHNLNEV000004	253505	1
SomaticSniper-Battenberg-PyClone-VI-sr	ILHNLNEV000004	659767	1
SomaticSniper-Battenberg-PyClone-VI-sr	ILHNLNEV000004	13142	1
SomaticSniper-Battenberg-PyClone-VI-sr	ILHNLNEV000005	51404	2
SomaticSniper-Battenberg-PyClone-VI-sr	ILHNLNEV000005	366306	2
SomaticSniper-Battenberg-PyClone-VI-sr	ILHNLNEV000005	423647	2
SomaticSniper-Battenberg-PyClone-VI-sr	ILHNLNEV000005	838004	1
SomaticSniper-Battenberg-PyClone-VI-sr	ILHNLNEV000005	50135	1
SomaticSniper-Battenberg-PyClone-VI-sr	ILHNLNEV000005	628019	1
SomaticSniper-Battenberg-PyClone-VI-sr	ILHNLNEV000005	97782	1
SomaticSniper-Battenberg-PyClone-VI-sr	ILHNLNEV000005	253505	2
SomaticSniper-Battenberg-PyClone-VI-sr	ILHNLNEV000005	659767	1
SomaticSniper-Battenberg-PyClone-VI-sr	ILHNLNEV000005	13142	2
SomaticSniper-Battenberg-PyClone-VI-sr	ILHNLNEV000006	51404	4
SomaticSniper-Battenberg-PyClone-VI-sr	ILHNLNEV000006	366306	4
SomaticSniper-Battenberg-PyClone-VI-sr	ILHNLNEV000006	423647	4
SomaticSniper-Battenberg-PyClone-VI-sr	ILHNLNEV000006	838004	3
SomaticSniper-Battenberg-PyClone-VI-sr	ILHNLNEV000006	50135	4
SomaticSniper-Battenberg-PyClone-VI-sr	ILHNLNEV000006	628019	4
SomaticSniper-Battenberg-PyClone-VI-sr	ILHNLNEV000006	97782	4
SomaticSniper-Battenberg-PyClone-VI-sr	ILHNLNEV000006	253505	4
SomaticSniper-Battenberg-PyClone-VI-sr	ILHNLNEV000006	659767	4
SomaticSniper-Battenberg-PyClone-VI-sr	ILHNLNEV000006	13142	3
SomaticSniper-Battenberg-PyClone-VI-sr	ILHNLNEV000007	51404	4
SomaticSniper-Battenberg-PyClone-VI-sr	ILHNLNEV000007	366306	4
SomaticSniper-Battenberg-PyClone-VI-sr	ILHNLNEV000007	423647	4
SomaticSniper-Battenberg-PyClone-VI-sr	ILHNLNEV000007	838004	3
SomaticSniper-Battenberg-PyClone-VI-sr	ILHNLNEV000007	50135	5
SomaticSniper-Battenberg-PyClone-VI-sr	ILHNLNEV000007	628019	4
SomaticSniper-Battenberg-PyClone-VI-sr	ILHNLNEV000007	97782	4
SomaticSniper-Battenberg-PyClone-VI-sr	ILHNLNEV000007	253505	3
SomaticSniper-Battenberg-PyClone-VI-sr	ILHNLNEV000007	659767	3
SomaticSniper-Battenberg-PyClone-VI-sr	ILHNLNEV000007	13142	3
SomaticSniper-Battenberg-PyClone-VI-sr	ILHNLNEV000008	51404	1
SomaticSniper-Battenberg-PyClone-VI-sr	ILHNLNEV000008	366306	1
SomaticSniper-Battenberg-PyClone-VI-sr	ILHNLNEV000008	423647	1
SomaticSniper-Battenberg-PyClone-VI-sr	ILHNLNEV000008	838004	1
SomaticSniper-Battenberg-PyClone-VI-sr	ILHNLNEV000008	50135	1
SomaticSniper-Battenberg-PyClone-VI-sr	ILHNLNEV000008	628019	1
SomaticSniper-Battenberg-PyClone-VI-sr	ILHNLNEV000008	97782	1
SomaticSniper-Battenberg-PyClone-VI-sr	ILHNLNEV000008	253505	1
SomaticSniper-Battenberg-PyClone-VI-sr	ILHNLNEV000008	659767	1
SomaticSniper-Battenberg-PyClone-VI-sr	ILHNLNEV000008	13142	1
SomaticSniper-Battenberg-PyClone-VI-sr	ILHNLNEV000009	51404	1
SomaticSniper-Battenberg-PyClone-VI-sr	ILHNLNEV000009	366306	1
SomaticSniper-Battenberg-PyClone-VI-sr	ILHNLNEV000009	423647	1
SomaticSniper-Battenberg-PyClone-VI-sr	ILHNLNEV000009	838004	1
SomaticSniper-Battenberg-PyClone-VI-sr	ILHNLNEV000009	50135	1
SomaticSniper-Battenberg-PyClone-VI-sr	ILHNLNEV000009	628019	1
SomaticSniper-Battenberg-PyClone-VI-sr	ILHNLNEV000009	97782	1
SomaticSniper-Battenberg-PyClone-VI-sr	ILHNLNEV000009	253505	1
SomaticSniper-Battenberg-PyClone-VI-sr	ILHNLNEV000009	659767	1
SomaticSniper-Battenberg-PyClone-VI-sr	ILHNLNEV000009	13142	1
SomaticSniper-Battenberg-PyClone-VI-sr	ILHNLNEV000010	51404	1
SomaticSniper-Battenberg-PyClone-VI-sr	ILHNLNEV000010	366306	1
SomaticSniper-Battenberg-PyClone-VI-sr	ILHNLNEV000010	423647	1
SomaticSniper-Battenberg-PyClone-VI-sr	ILHNLNEV000010	838004	1
SomaticSniper-Battenberg-PyClone-VI-sr	ILHNLNEV000010	50135	1
SomaticSniper-Battenberg-PyClone-VI-sr	ILHNLNEV000010	628019	1
SomaticSniper-Battenberg-PyClone-VI-sr	ILHNLNEV000010	97782	1
SomaticSniper-Battenberg-PyClone-VI-sr	ILHNLNEV000010	253505	1
SomaticSniper-Battenberg-PyClone-VI-sr	ILHNLNEV000010	659767	1
SomaticSniper-Battenberg-PyClone-VI-sr	ILHNLNEV000010	13142	1
SomaticSniper-Battenberg-PyClone-VI-sr	ILHNLNEV000011	51404	1
SomaticSniper-Battenberg-PyClone-VI-sr	ILHNLNEV000011	366306	1
SomaticSniper-Battenberg-PyClone-VI-sr	ILHNLNEV000011	423647	1
SomaticSniper-Battenberg-PyClone-VI-sr	ILHNLNEV000011	838004	1
SomaticSniper-Battenberg-PyClone-VI-sr	ILHNLNEV000011	50135	1
SomaticSniper-Battenberg-PyClone-VI-sr	ILHNLNEV000011	628019	1
SomaticSniper-Battenberg-PyClone-VI-sr	ILHNLNEV000011	97782	1
SomaticSniper-Battenberg-PyClone-VI-sr	ILHNLNEV000011	253505	1
SomaticSniper-Battenberg-PyClone-VI-sr	ILHNLNEV000011	659767	1
SomaticSniper-Battenberg-PyClone-VI-sr	ILHNLNEV000011	13142	1
SomaticSniper-Battenberg-PyClone-VI-sr	ILHNLNEV000012	51404	2
SomaticSniper-Battenberg-PyClone-VI-sr	ILHNLNEV000012	366306	2
SomaticSniper-Battenberg-PyClone-VI-sr	ILHNLNEV000012	423647	2
SomaticSniper-Battenberg-PyClone-VI-sr	ILHNLNEV000012	838004	2
SomaticSniper-Battenberg-PyClone-VI-sr	ILHNLNEV000012	50135	2
SomaticSniper-Battenberg-PyClone-VI-sr	ILHNLNEV000012	628019	2
SomaticSniper-Battenberg-PyClone-VI-sr	ILHNLNEV000012	97782	2
SomaticSniper-Battenberg-PyClone-VI-sr	ILHNLNEV000012	253505	2
SomaticSniper-Battenberg-PyClone-VI-sr	ILHNLNEV000012	659767	2
SomaticSniper-Battenberg-PyClone-VI-sr	ILHNLNEV000012	13142	2
SomaticSniper-Battenberg-PyClone-VI-sr	ILHNLNEV000013	51404	3
SomaticSniper-Battenberg-PyClone-VI-sr	ILHNLNEV000013	366306	3
SomaticSniper-Battenberg-PyClone-VI-sr	ILHNLNEV000013	423647	3
SomaticSniper-Battenberg-PyClone-VI-sr	ILHNLNEV000013	838004	3
SomaticSniper-Battenberg-PyClone-VI-sr	ILHNLNEV000013	50135	3
SomaticSniper-Battenberg-PyClone-VI-sr	ILHNLNEV000013	628019	3
SomaticSniper-Battenberg-PyClone-VI-sr	ILHNLNEV000013	97782	3
SomaticSniper-Battenberg-PyClone-VI-sr	ILHNLNEV000013	253505	3
SomaticSniper-Battenberg-PyClone-VI-sr	ILHNLNEV000013	659767	3
SomaticSniper-Battenberg-PyClone-VI-sr	ILHNLNEV000013	13142	3
SomaticSniper-Battenberg-PyClone-VI-sr	ILHNLNEV000014	51404	1
SomaticSniper-Battenberg-PyClone-VI-sr	ILHNLNEV000014	366306	1
SomaticSniper-Battenberg-PyClone-VI-sr	ILHNLNEV000014	423647	1
SomaticSniper-Battenberg-PyClone-VI-sr	ILHNLNEV000014	838004	1
SomaticSniper-Battenberg-PyClone-VI-sr	ILHNLNEV000014	50135	1
SomaticSniper-Battenberg-PyClone-VI-sr	ILHNLNEV000014	628019	1
SomaticSniper-Battenberg-PyClone-VI-sr	ILHNLNEV000014	97782	1
SomaticSniper-Battenberg-PyClone-VI-sr	ILHNLNEV000014	253505	1
SomaticSniper-Battenberg-PyClone-VI-sr	ILHNLNEV000014	659767	1
SomaticSniper-Battenberg-PyClone-VI-sr	ILHNLNEV000014	13142	1
Mutect2-Battenberg-DPClust-sr	ILHNLNEV000001	51404	2
Mutect2-Battenberg-DPClust-sr	ILHNLNEV000001	366306	2
Mutect2-Battenberg-DPClust-sr	ILHNLNEV000001	423647	2
Mutect2-Battenberg-DPClust-sr	ILHNLNEV000001	838004	2
Mutect2-Battenberg-DPClust-sr	ILHNLNEV000001	50135	2
Mutect2-Battenberg-DPClust-sr	ILHNLNEV000001	628019	2
Mutect2-Battenberg-DPClust-sr	ILHNLNEV000001	97782	2
Mutect2-Battenberg-DPClust-sr	ILHNLNEV000001	253505	2
Mutect2-Battenberg-DPClust-sr	ILHNLNEV000001	659767	2
Mutect2-Battenberg-DPClust-sr	ILHNLNEV000001	13142	2
Mutect2-Battenberg-DPClust-sr	ILHNLNEV000002	51404	2
Mutect2-Battenberg-DPClust-sr	ILHNLNEV000002	366306	2
Mutect2-Battenberg-DPClust-sr	ILHNLNEV000002	423647	2
Mutect2-Battenberg-DPClust-sr	ILHNLNEV000002	838004	2
Mutect2-Battenberg-DPClust-sr	ILHNLNEV000002	50135	2
Mutect2-Battenberg-DPClust-sr	ILHNLNEV000002	628019	2
Mutect2-Battenberg-DPClust-sr	ILHNLNEV000002	97782	2
Mutect2-Battenberg-DPClust-sr	ILHNLNEV000002	253505	2
Mutect2-Battenberg-DPClust-sr	ILHNLNEV000002	659767	2
Mutect2-Battenberg-DPClust-sr	ILHNLNEV000002	13142	2
Mutect2-Battenberg-DPClust-sr	ILHNLNEV000003	51404	3
Mutect2-Battenberg-DPClust-sr	ILHNLNEV000003	366306	3
Mutect2-Battenberg-DPClust-sr	ILHNLNEV000003	423647	3
Mutect2-Battenberg-DPClust-sr	ILHNLNEV000003	838004	3
Mutect2-Battenberg-DPClust-sr	ILHNLNEV000003	50135	3
Mutect2-Battenberg-DPClust-sr	ILHNLNEV000003	628019	3
Mutect2-Battenberg-DPClust-sr	ILHNLNEV000003	97782	3
Mutect2-Battenberg-DPClust-sr	ILHNLNEV000003	253505	3
Mutect2-Battenberg-DPClust-sr	ILHNLNEV000003	659767	3
Mutect2-Battenberg-DPClust-sr	ILHNLNEV000003	13142	3
Mutect2-Battenberg-DPClust-sr	ILHNLNEV000004	51404	1
Mutect2-Battenberg-DPClust-sr	ILHNLNEV000004	366306	1
Mutect2-Battenberg-DPClust-sr	ILHNLNEV000004	423647	1
Mutect2-Battenberg-DPClust-sr	ILHNLNEV000004	838004	1
Mutect2-Battenberg-DPClust-sr	ILHNLNEV000004	50135	1
Mutect2-Battenberg-DPClust-sr	ILHNLNEV000004	628019	1
Mutect2-Battenberg-DPClust-sr	ILHNLNEV000004	97782	1
Mutect2-Battenberg-DPClust-sr	ILHNLNEV000004	253505	1
Mutect2-Battenberg-DPClust-sr	ILHNLNEV000004	659767	1
Mutect2-Battenberg-DPClust-sr	ILHNLNEV000004	13142	1
Mutect2-Battenberg-DPClust-sr	ILHNLNEV000005	51404	3
Mutect2-Battenberg-DPClust-sr	ILHNLNEV000005	366306	2
Mutect2-Battenberg-DPClust-sr	ILHNLNEV000005	423647	2
Mutect2-Battenberg-DPClust-sr	ILHNLNEV000005	838004	2
Mutect2-Battenberg-DPClust-sr	ILHNLNEV000005	50135	3
Mutect2-Battenberg-DPClust-sr	ILHNLNEV000005	628019	3
Mutect2-Battenberg-DPClust-sr	ILHNLNEV000005	97782	3
Mutect2-Battenberg-DPClust-sr	ILHNLNEV000005	253505	3
Mutect2-Battenberg-DPClust-sr	ILHNLNEV000005	659767	2
Mutect2-Battenberg-DPClust-sr	ILHNLNEV000005	13142	3
Mutect2-Battenberg-DPClust-sr	ILHNLNEV000006	51404	6
Mutect2-Battenberg-DPClust-sr	ILHNLNEV000006	366306	5
Mutect2-Battenberg-DPClust-sr	ILHNLNEV000006	423647	6
Mutect2-Battenberg-DPClust-sr	ILHNLNEV000006	838004	5
Mutect2-Battenberg-DPClust-sr	ILHNLNEV000006	50135	5
Mutect2-Battenberg-DPClust-sr	ILHNLNEV000006	628019	5
Mutect2-Battenberg-DPClust-sr	ILHNLNEV000006	97782	5
Mutect2-Battenberg-DPClust-sr	ILHNLNEV000006	253505	5
Mutect2-Battenberg-DPClust-sr	ILHNLNEV000006	659767	5
Mutect2-Battenberg-DPClust-sr	ILHNLNEV000006	13142	5
Mutect2-Battenberg-DPClust-sr	ILHNLNEV000007	51404	6
Mutect2-Battenberg-DPClust-sr	ILHNLNEV000007	366306	5
Mutect2-Battenberg-DPClust-sr	ILHNLNEV000007	423647	6
Mutect2-Battenberg-DPClust-sr	ILHNLNEV000007	838004	6
Mutect2-Battenberg-DPClust-sr	ILHNLNEV000007	50135	6
Mutect2-Battenberg-DPClust-sr	ILHNLNEV000007	628019	6
Mutect2-Battenberg-DPClust-sr	ILHNLNEV000007	97782	6
Mutect2-Battenberg-DPClust-sr	ILHNLNEV000007	253505	6
Mutect2-Battenberg-DPClust-sr	ILHNLNEV000007	659767	6
Mutect2-Battenberg-DPClust-sr	ILHNLNEV000007	13142	6
Mutect2-Battenberg-DPClust-sr	ILHNLNEV000008	51404	2
Mutect2-Battenberg-DPClust-sr	ILHNLNEV000008	366306	2
Mutect2-Battenberg-DPClust-sr	ILHNLNEV000008	423647	2
Mutect2-Battenberg-DPClust-sr	ILHNLNEV000008	838004	2
Mutect2-Battenberg-DPClust-sr	ILHNLNEV000008	50135	2
Mutect2-Battenberg-DPClust-sr	ILHNLNEV000008	628019	2
Mutect2-Battenberg-DPClust-sr	ILHNLNEV000008	97782	2
Mutect2-Battenberg-DPClust-sr	ILHNLNEV000008	253505	2
Mutect2-Battenberg-DPClust-sr	ILHNLNEV000008	659767	2
Mutect2-Battenberg-DPClust-sr	ILHNLNEV000008	13142	2
Mutect2-Battenberg-DPClust-sr	ILHNLNEV000009	51404	1
Mutect2-Battenberg-DPClust-sr	ILHNLNEV000009	366306	1
Mutect2-Battenberg-DPClust-sr	ILHNLNEV000009	423647	1
Mutect2-Battenberg-DPClust-sr	ILHNLNEV000009	838004	1
Mutect2-Battenberg-DPClust-sr	ILHNLNEV000009	50135	1
Mutect2-Battenberg-DPClust-sr	ILHNLNEV000009	628019	1
Mutect2-Battenberg-DPClust-sr	ILHNLNEV000009	97782	1
Mutect2-Battenberg-DPClust-sr	ILHNLNEV000009	253505	1
Mutect2-Battenberg-DPClust-sr	ILHNLNEV000009	659767	1
Mutect2-Battenberg-DPClust-sr	ILHNLNEV000009	13142	1
Mutect2-Battenberg-DPClust-sr	ILHNLNEV000010	51404	4
Mutect2-Battenberg-DPClust-sr	ILHNLNEV000010	366306	4
Mutect2-Battenberg-DPClust-sr	ILHNLNEV000010	423647	4
Mutect2-Battenberg-DPClust-sr	ILHNLNEV000010	838004	4
Mutect2-Battenberg-DPClust-sr	ILHNLNEV000010	50135	4
Mutect2-Battenberg-DPClust-sr	ILHNLNEV000010	628019	4
Mutect2-Battenberg-DPClust-sr	ILHNLNEV000010	97782	4
Mutect2-Battenberg-DPClust-sr	ILHNLNEV000010	253505	4
Mutect2-Battenberg-DPClust-sr	ILHNLNEV000010	659767	4
Mutect2-Battenberg-DPClust-sr	ILHNLNEV000010	13142	5
Mutect2-Battenberg-DPClust-sr	ILHNLNEV000011	51404	2
Mutect2-Battenberg-DPClust-sr	ILHNLNEV000011	366306	2
Mutect2-Battenberg-DPClust-sr	ILHNLNEV000011	423647	2
Mutect2-Battenberg-DPClust-sr	ILHNLNEV000011	838004	2
Mutect2-Battenberg-DPClust-sr	ILHNLNEV000011	50135	2
Mutect2-Battenberg-DPClust-sr	ILHNLNEV000011	628019	2
Mutect2-Battenberg-DPClust-sr	ILHNLNEV000011	97782	2
Mutect2-Battenberg-DPClust-sr	ILHNLNEV000011	253505	2
Mutect2-Battenberg-DPClust-sr	ILHNLNEV000011	659767	2
Mutect2-Battenberg-DPClust-sr	ILHNLNEV000011	13142	2
Mutect2-Battenberg-DPClust-sr	ILHNLNEV000012	51404	3
Mutect2-Battenberg-DPClust-sr	ILHNLNEV000012	366306	3
Mutect2-Battenberg-DPClust-sr	ILHNLNEV000012	423647	3
Mutect2-Battenberg-DPClust-sr	ILHNLNEV000012	838004	4
Mutect2-Battenberg-DPClust-sr	ILHNLNEV000012	50135	3
Mutect2-Battenberg-DPClust-sr	ILHNLNEV000012	628019	3
Mutect2-Battenberg-DPClust-sr	ILHNLNEV000012	97782	3
Mutect2-Battenberg-DPClust-sr	ILHNLNEV000012	253505	3
Mutect2-Battenberg-DPClust-sr	ILHNLNEV000012	659767	3
Mutect2-Battenberg-DPClust-sr	ILHNLNEV000012	13142	3
Mutect2-Battenberg-DPClust-sr	ILHNLNEV000013	51404	5
Mutect2-Battenberg-DPClust-sr	ILHNLNEV000013	366306	5
Mutect2-Battenberg-DPClust-sr	ILHNLNEV000013	423647	4
Mutect2-Battenberg-DPClust-sr	ILHNLNEV000013	838004	5
Mutect2-Battenberg-DPClust-sr	ILHNLNEV000013	50135	5
Mutect2-Battenberg-DPClust-sr	ILHNLNEV000013	628019	4
Mutect2-Battenberg-DPClust-sr	ILHNLNEV000013	97782	4
Mutect2-Battenberg-DPClust-sr	ILHNLNEV000013	253505	4
Mutect2-Battenberg-DPClust-sr	ILHNLNEV000013	659767	5
Mutect2-Battenberg-DPClust-sr	ILHNLNEV000013	13142	4
Mutect2-Battenberg-DPClust-sr	ILHNLNEV000014	51404	2
Mutect2-Battenberg-DPClust-sr	ILHNLNEV000014	366306	2
Mutect2-Battenberg-DPClust-sr	ILHNLNEV000014	423647	2
Mutect2-Battenberg-DPClust-sr	ILHNLNEV000014	838004	2
Mutect2-Battenberg-DPClust-sr	ILHNLNEV000014	50135	2
Mutect2-Battenberg-DPClust-sr	ILHNLNEV000014	628019	3
Mutect2-Battenberg-DPClust-sr	ILHNLNEV000014	97782	2
Mutect2-Battenberg-DPClust-sr	ILHNLNEV000014	253505	2
Mutect2-Battenberg-DPClust-sr	ILHNLNEV000014	659767	2
Mutect2-Battenberg-DPClust-sr	ILHNLNEV000014	13142	2
Strelka2-Battenberg-DPClust-sr	ILHNLNEV000001	51404	2
Strelka2-Battenberg-DPClust-sr	ILHNLNEV000001	366306	2
Strelka2-Battenberg-DPClust-sr	ILHNLNEV000001	423647	2
Strelka2-Battenberg-DPClust-sr	ILHNLNEV000001	838004	2
Strelka2-Battenberg-DPClust-sr	ILHNLNEV000001	50135	2
Strelka2-Battenberg-DPClust-sr	ILHNLNEV000001	628019	2
Strelka2-Battenberg-DPClust-sr	ILHNLNEV000001	97782	2
Strelka2-Battenberg-DPClust-sr	ILHNLNEV000001	253505	3
Strelka2-Battenberg-DPClust-sr	ILHNLNEV000001	659767	2
Strelka2-Battenberg-DPClust-sr	ILHNLNEV000001	13142	3
Strelka2-Battenberg-DPClust-sr	ILHNLNEV000002	51404	2
Strelka2-Battenberg-DPClust-sr	ILHNLNEV000002	366306	2
Strelka2-Battenberg-DPClust-sr	ILHNLNEV000002	423647	2
Strelka2-Battenberg-DPClust-sr	ILHNLNEV000002	838004	2
Strelka2-Battenberg-DPClust-sr	ILHNLNEV000002	50135	2
Strelka2-Battenberg-DPClust-sr	ILHNLNEV000002	628019	2
Strelka2-Battenberg-DPClust-sr	ILHNLNEV000002	97782	2
Strelka2-Battenberg-DPClust-sr	ILHNLNEV000002	253505	2
Strelka2-Battenberg-DPClust-sr	ILHNLNEV000002	659767	2
Strelka2-Battenberg-DPClust-sr	ILHNLNEV000002	13142	2
Strelka2-Battenberg-DPClust-sr	ILHNLNEV000003	51404	4
Strelka2-Battenberg-DPClust-sr	ILHNLNEV000003	366306	4
Strelka2-Battenberg-DPClust-sr	ILHNLNEV000003	423647	4
Strelka2-Battenberg-DPClust-sr	ILHNLNEV000003	838004	4
Strelka2-Battenberg-DPClust-sr	ILHNLNEV000003	50135	4
Strelka2-Battenberg-DPClust-sr	ILHNLNEV000003	628019	4
Strelka2-Battenberg-DPClust-sr	ILHNLNEV000003	97782	4
Strelka2-Battenberg-DPClust-sr	ILHNLNEV000003	253505	4
Strelka2-Battenberg-DPClust-sr	ILHNLNEV000003	659767	4
Strelka2-Battenberg-DPClust-sr	ILHNLNEV000003	13142	4
Strelka2-Battenberg-DPClust-sr	ILHNLNEV000004	51404	1
Strelka2-Battenberg-DPClust-sr	ILHNLNEV000004	366306	1
Strelka2-Battenberg-DPClust-sr	ILHNLNEV000004	423647	1
Strelka2-Battenberg-DPClust-sr	ILHNLNEV000004	838004	1
Strelka2-Battenberg-DPClust-sr	ILHNLNEV000004	50135	1
Strelka2-Battenberg-DPClust-sr	ILHNLNEV000004	628019	1
Strelka2-Battenberg-DPClust-sr	ILHNLNEV000004	97782	1
Strelka2-Battenberg-DPClust-sr	ILHNLNEV000004	253505	1
Strelka2-Battenberg-DPClust-sr	ILHNLNEV000004	659767	1
Strelka2-Battenberg-DPClust-sr	ILHNLNEV000004	13142	1
Strelka2-Battenberg-DPClust-sr	ILHNLNEV000005	51404	3
Strelka2-Battenberg-DPClust-sr	ILHNLNEV000005	366306	4
Strelka2-Battenberg-DPClust-sr	ILHNLNEV000005	423647	4
Strelka2-Battenberg-DPClust-sr	ILHNLNEV000005	838004	4
Strelka2-Battenberg-DPClust-sr	ILHNLNEV000005	50135	3
Strelka2-Battenberg-DPClust-sr	ILHNLNEV000005	628019	5
Strelka2-Battenberg-DPClust-sr	ILHNLNEV000005	97782	4
Strelka2-Battenberg-DPClust-sr	ILHNLNEV000005	253505	4
Strelka2-Battenberg-DPClust-sr	ILHNLNEV000005	659767	4
Strelka2-Battenberg-DPClust-sr	ILHNLNEV000005	13142	4
Strelka2-Battenberg-DPClust-sr	ILHNLNEV000006	51404	5
Strelka2-Battenberg-DPClust-sr	ILHNLNEV000006	366306	5
Strelka2-Battenberg-DPClust-sr	ILHNLNEV000006	423647	6
Strelka2-Battenberg-DPClust-sr	ILHNLNEV000006	838004	5
Strelka2-Battenberg-DPClust-sr	ILHNLNEV000006	50135	6
Strelka2-Battenberg-DPClust-sr	ILHNLNEV000006	628019	5
Strelka2-Battenberg-DPClust-sr	ILHNLNEV000006	97782	5
Strelka2-Battenberg-DPClust-sr	ILHNLNEV000006	253505	6
Strelka2-Battenberg-DPClust-sr	ILHNLNEV000006	659767	5
Strelka2-Battenberg-DPClust-sr	ILHNLNEV000006	13142	5
Strelka2-Battenberg-DPClust-sr	ILHNLNEV000007	51404	9
Strelka2-Battenberg-DPClust-sr	ILHNLNEV000007	366306	9
Strelka2-Battenberg-DPClust-sr	ILHNLNEV000007	423647	8
Strelka2-Battenberg-DPClust-sr	ILHNLNEV000007	838004	8
Strelka2-Battenberg-DPClust-sr	ILHNLNEV000007	50135	9
Strelka2-Battenberg-DPClust-sr	ILHNLNEV000007	628019	9
Strelka2-Battenberg-DPClust-sr	ILHNLNEV000007	97782	8
Strelka2-Battenberg-DPClust-sr	ILHNLNEV000007	253505	7
Strelka2-Battenberg-DPClust-sr	ILHNLNEV000007	659767	8
Strelka2-Battenberg-DPClust-sr	ILHNLNEV000007	13142	8
Strelka2-Battenberg-DPClust-sr	ILHNLNEV000008	51404	2
Strelka2-Battenberg-DPClust-sr	ILHNLNEV000008	366306	2
Strelka2-Battenberg-DPClust-sr	ILHNLNEV000008	423647	2
Strelka2-Battenberg-DPClust-sr	ILHNLNEV000008	838004	2
Strelka2-Battenberg-DPClust-sr	ILHNLNEV000008	50135	2
Strelka2-Battenberg-DPClust-sr	ILHNLNEV000008	628019	2
Strelka2-Battenberg-DPClust-sr	ILHNLNEV000008	97782	2
Strelka2-Battenberg-DPClust-sr	ILHNLNEV000008	253505	2
Strelka2-Battenberg-DPClust-sr	ILHNLNEV000008	659767	2
Strelka2-Battenberg-DPClust-sr	ILHNLNEV000008	13142	2
Strelka2-Battenberg-DPClust-sr	ILHNLNEV000009	51404	1
Strelka2-Battenberg-DPClust-sr	ILHNLNEV000009	366306	1
Strelka2-Battenberg-DPClust-sr	ILHNLNEV000009	423647	1
Strelka2-Battenberg-DPClust-sr	ILHNLNEV000009	838004	1
Strelka2-Battenberg-DPClust-sr	ILHNLNEV000009	50135	1
Strelka2-Battenberg-DPClust-sr	ILHNLNEV000009	628019	1
Strelka2-Battenberg-DPClust-sr	ILHNLNEV000009	97782	1
Strelka2-Battenberg-DPClust-sr	ILHNLNEV000009	253505	1
Strelka2-Battenberg-DPClust-sr	ILHNLNEV000009	659767	1
Strelka2-Battenberg-DPClust-sr	ILHNLNEV000009	13142	1
Strelka2-Battenberg-DPClust-sr	ILHNLNEV000010	51404	5
Strelka2-Battenberg-DPClust-sr	ILHNLNEV000010	366306	4
Strelka2-Battenberg-DPClust-sr	ILHNLNEV000010	423647	4
Strelka2-Battenberg-DPClust-sr	ILHNLNEV000010	838004	5
Strelka2-Battenberg-DPClust-sr	ILHNLNEV000010	50135	4
Strelka2-Battenberg-DPClust-sr	ILHNLNEV000010	628019	4
Strelka2-Battenberg-DPClust-sr	ILHNLNEV000010	97782	5
Strelka2-Battenberg-DPClust-sr	ILHNLNEV000010	253505	6
Strelka2-Battenberg-DPClust-sr	ILHNLNEV000010	659767	4
Strelka2-Battenberg-DPClust-sr	ILHNLNEV000010	13142	6
Strelka2-Battenberg-DPClust-sr	ILHNLNEV000011	51404	3
Strelka2-Battenberg-DPClust-sr	ILHNLNEV000011	366306	2
Strelka2-Battenberg-DPClust-sr	ILHNLNEV000011	423647	3
Strelka2-Battenberg-DPClust-sr	ILHNLNEV000011	838004	2
Strelka2-Battenberg-DPClust-sr	ILHNLNEV000011	50135	2
Strelka2-Battenberg-DPClust-sr	ILHNLNEV000011	628019	2
Strelka2-Battenberg-DPClust-sr	ILHNLNEV000011	97782	2
Strelka2-Battenberg-DPClust-sr	ILHNLNEV000011	253505	2
Strelka2-Battenberg-DPClust-sr	ILHNLNEV000011	659767	2
Strelka2-Battenberg-DPClust-sr	ILHNLNEV000011	13142	2
Strelka2-Battenberg-DPClust-sr	ILHNLNEV000012	51404	6
Strelka2-Battenberg-DPClust-sr	ILHNLNEV000012	366306	3
Strelka2-Battenberg-DPClust-sr	ILHNLNEV000012	423647	4
Strelka2-Battenberg-DPClust-sr	ILHNLNEV000012	838004	3
Strelka2-Battenberg-DPClust-sr	ILHNLNEV000012	50135	3
Strelka2-Battenberg-DPClust-sr	ILHNLNEV000012	628019	3
Strelka2-Battenberg-DPClust-sr	ILHNLNEV000012	97782	3
Strelka2-Battenberg-DPClust-sr	ILHNLNEV000012	253505	4
Strelka2-Battenberg-DPClust-sr	ILHNLNEV000012	659767	4
Strelka2-Battenberg-DPClust-sr	ILHNLNEV000012	13142	4
Strelka2-Battenberg-DPClust-sr	ILHNLNEV000013	51404	6
Strelka2-Battenberg-DPClust-sr	ILHNLNEV000013	366306	6
Strelka2-Battenberg-DPClust-sr	ILHNLNEV000013	423647	5
Strelka2-Battenberg-DPClust-sr	ILHNLNEV000013	838004	5
Strelka2-Battenberg-DPClust-sr	ILHNLNEV000013	50135	5
Strelka2-Battenberg-DPClust-sr	ILHNLNEV000013	628019	5
Strelka2-Battenberg-DPClust-sr	ILHNLNEV000013	97782	5
Strelka2-Battenberg-DPClust-sr	ILHNLNEV000013	253505	6
Strelka2-Battenberg-DPClust-sr	ILHNLNEV000013	659767	5
Strelka2-Battenberg-DPClust-sr	ILHNLNEV000013	13142	5
Strelka2-Battenberg-DPClust-sr	ILHNLNEV000014	51404	2
Strelka2-Battenberg-DPClust-sr	ILHNLNEV000014	366306	4
Strelka2-Battenberg-DPClust-sr	ILHNLNEV000014	423647	4
Strelka2-Battenberg-DPClust-sr	ILHNLNEV000014	838004	3
Strelka2-Battenberg-DPClust-sr	ILHNLNEV000014	50135	3
Strelka2-Battenberg-DPClust-sr	ILHNLNEV000014	628019	2
Strelka2-Battenberg-DPClust-sr	ILHNLNEV000014	97782	3
Strelka2-Battenberg-DPClust-sr	ILHNLNEV000014	253505	4
Strelka2-Battenberg-DPClust-sr	ILHNLNEV000014	659767	2
Strelka2-Battenberg-DPClust-sr	ILHNLNEV000014	13142	3
SomaticSniper-Battenberg-DPClust-sr	ILHNLNEV000001	51404	2
SomaticSniper-Battenberg-DPClust-sr	ILHNLNEV000001	366306	2
SomaticSniper-Battenberg-DPClust-sr	ILHNLNEV000001	423647	2
SomaticSniper-Battenberg-DPClust-sr	ILHNLNEV000001	838004	2
SomaticSniper-Battenberg-DPClust-sr	ILHNLNEV000001	50135	2
SomaticSniper-Battenberg-DPClust-sr	ILHNLNEV000001	628019	2
SomaticSniper-Battenberg-DPClust-sr	ILHNLNEV000001	97782	2
SomaticSniper-Battenberg-DPClust-sr	ILHNLNEV000001	253505	2
SomaticSniper-Battenberg-DPClust-sr	ILHNLNEV000001	659767	2
SomaticSniper-Battenberg-DPClust-sr	ILHNLNEV000001	13142	3
SomaticSniper-Battenberg-DPClust-sr	ILHNLNEV000002	51404	1
SomaticSniper-Battenberg-DPClust-sr	ILHNLNEV000002	366306	1
SomaticSniper-Battenberg-DPClust-sr	ILHNLNEV000002	423647	1
SomaticSniper-Battenberg-DPClust-sr	ILHNLNEV000002	838004	1
SomaticSniper-Battenberg-DPClust-sr	ILHNLNEV000002	50135	1
SomaticSniper-Battenberg-DPClust-sr	ILHNLNEV000002	628019	1
SomaticSniper-Battenberg-DPClust-sr	ILHNLNEV000002	97782	1
SomaticSniper-Battenberg-DPClust-sr	ILHNLNEV000002	253505	1
SomaticSniper-Battenberg-DPClust-sr	ILHNLNEV000002	659767	1
SomaticSniper-Battenberg-DPClust-sr	ILHNLNEV000002	13142	1
SomaticSniper-Battenberg-DPClust-sr	ILHNLNEV000003	51404	5
SomaticSniper-Battenberg-DPClust-sr	ILHNLNEV000003	366306	5
SomaticSniper-Battenberg-DPClust-sr	ILHNLNEV000003	423647	5
SomaticSniper-Battenberg-DPClust-sr	ILHNLNEV000003	838004	6
SomaticSniper-Battenberg-DPClust-sr	ILHNLNEV000003	50135	5
SomaticSniper-Battenberg-DPClust-sr	ILHNLNEV000003	628019	5
SomaticSniper-Battenberg-DPClust-sr	ILHNLNEV000003	97782	5
SomaticSniper-Battenberg-DPClust-sr	ILHNLNEV000003	253505	5
SomaticSniper-Battenberg-DPClust-sr	ILHNLNEV000003	659767	6
SomaticSniper-Battenberg-DPClust-sr	ILHNLNEV000003	13142	5
SomaticSniper-Battenberg-DPClust-sr	ILHNLNEV000004	51404	5
SomaticSniper-Battenberg-DPClust-sr	ILHNLNEV000004	366306	5
SomaticSniper-Battenberg-DPClust-sr	ILHNLNEV000004	423647	5
SomaticSniper-Battenberg-DPClust-sr	ILHNLNEV000004	838004	5
SomaticSniper-Battenberg-DPClust-sr	ILHNLNEV000004	50135	5
SomaticSniper-Battenberg-DPClust-sr	ILHNLNEV000004	628019	5
SomaticSniper-Battenberg-DPClust-sr	ILHNLNEV000004	97782	5
SomaticSniper-Battenberg-DPClust-sr	ILHNLNEV000004	253505	5
SomaticSniper-Battenberg-DPClust-sr	ILHNLNEV000004	659767	5
SomaticSniper-Battenberg-DPClust-sr	ILHNLNEV000004	13142	5
SomaticSniper-Battenberg-DPClust-sr	ILHNLNEV000005	51404	4
SomaticSniper-Battenberg-DPClust-sr	ILHNLNEV000005	366306	4
SomaticSniper-Battenberg-DPClust-sr	ILHNLNEV000005	423647	5
SomaticSniper-Battenberg-DPClust-sr	ILHNLNEV000005	838004	4
SomaticSniper-Battenberg-DPClust-sr	ILHNLNEV000005	50135	5
SomaticSniper-Battenberg-DPClust-sr	ILHNLNEV000005	628019	6
SomaticSniper-Battenberg-DPClust-sr	ILHNLNEV000005	97782	5
SomaticSniper-Battenberg-DPClust-sr	ILHNLNEV000005	253505	5
SomaticSniper-Battenberg-DPClust-sr	ILHNLNEV000005	659767	4
SomaticSniper-Battenberg-DPClust-sr	ILHNLNEV000005	13142	5
SomaticSniper-Battenberg-DPClust-sr	ILHNLNEV000006	51404	6
SomaticSniper-Battenberg-DPClust-sr	ILHNLNEV000006	366306	8
SomaticSniper-Battenberg-DPClust-sr	ILHNLNEV000006	423647	6
SomaticSniper-Battenberg-DPClust-sr	ILHNLNEV000006	838004	6
SomaticSniper-Battenberg-DPClust-sr	ILHNLNEV000006	50135	5
SomaticSniper-Battenberg-DPClust-sr	ILHNLNEV000006	628019	7
SomaticSniper-Battenberg-DPClust-sr	ILHNLNEV000006	97782	5
SomaticSniper-Battenberg-DPClust-sr	ILHNLNEV000006	253505	5
SomaticSniper-Battenberg-DPClust-sr	ILHNLNEV000006	659767	5
SomaticSniper-Battenberg-DPClust-sr	ILHNLNEV000006	13142	7
SomaticSniper-Battenberg-DPClust-sr	ILHNLNEV000007	51404	7
SomaticSniper-Battenberg-DPClust-sr	ILHNLNEV000007	366306	7
SomaticSniper-Battenberg-DPClust-sr	ILHNLNEV000007	423647	8
SomaticSniper-Battenberg-DPClust-sr	ILHNLNEV000007	838004	8
SomaticSniper-Battenberg-DPClust-sr	ILHNLNEV000007	50135	7
SomaticSniper-Battenberg-DPClust-sr	ILHNLNEV000007	628019	7
SomaticSniper-Battenberg-DPClust-sr	ILHNLNEV000007	97782	7
SomaticSniper-Battenberg-DPClust-sr	ILHNLNEV000007	253505	8
SomaticSniper-Battenberg-DPClust-sr	ILHNLNEV000007	659767	7
SomaticSniper-Battenberg-DPClust-sr	ILHNLNEV000007	13142	8
SomaticSniper-Battenberg-DPClust-sr	ILHNLNEV000008	51404	4
SomaticSniper-Battenberg-DPClust-sr	ILHNLNEV000008	366306	4
SomaticSniper-Battenberg-DPClust-sr	ILHNLNEV000008	423647	4
SomaticSniper-Battenberg-DPClust-sr	ILHNLNEV000008	838004	4
SomaticSniper-Battenberg-DPClust-sr	ILHNLNEV000008	50135	4
SomaticSniper-Battenberg-DPClust-sr	ILHNLNEV000008	628019	4
SomaticSniper-Battenberg-DPClust-sr	ILHNLNEV000008	97782	4
SomaticSniper-Battenberg-DPClust-sr	ILHNLNEV000008	253505	4
SomaticSniper-Battenberg-DPClust-sr	ILHNLNEV000008	659767	4
SomaticSniper-Battenberg-DPClust-sr	ILHNLNEV000008	13142	4
SomaticSniper-Battenberg-DPClust-sr	ILHNLNEV000009	51404	5
SomaticSniper-Battenberg-DPClust-sr	ILHNLNEV000009	366306	5
SomaticSniper-Battenberg-DPClust-sr	ILHNLNEV000009	423647	5
SomaticSniper-Battenberg-DPClust-sr	ILHNLNEV000009	838004	5
SomaticSniper-Battenberg-DPClust-sr	ILHNLNEV000009	50135	5
SomaticSniper-Battenberg-DPClust-sr	ILHNLNEV000009	628019	5
SomaticSniper-Battenberg-DPClust-sr	ILHNLNEV000009	97782	5
SomaticSniper-Battenberg-DPClust-sr	ILHNLNEV000009	253505	5
SomaticSniper-Battenberg-DPClust-sr	ILHNLNEV000009	659767	5
SomaticSniper-Battenberg-DPClust-sr	ILHNLNEV000009	13142	5
SomaticSniper-Battenberg-DPClust-sr	ILHNLNEV000010	51404	5
SomaticSniper-Battenberg-DPClust-sr	ILHNLNEV000010	366306	5
SomaticSniper-Battenberg-DPClust-sr	ILHNLNEV000010	423647	5
SomaticSniper-Battenberg-DPClust-sr	ILHNLNEV000010	838004	5
SomaticSniper-Battenberg-DPClust-sr	ILHNLNEV000010	50135	5
SomaticSniper-Battenberg-DPClust-sr	ILHNLNEV000010	628019	5
SomaticSniper-Battenberg-DPClust-sr	ILHNLNEV000010	97782	5
SomaticSniper-Battenberg-DPClust-sr	ILHNLNEV000010	253505	5
SomaticSniper-Battenberg-DPClust-sr	ILHNLNEV000010	659767	5
SomaticSniper-Battenberg-DPClust-sr	ILHNLNEV000010	13142	5
SomaticSniper-Battenberg-DPClust-sr	ILHNLNEV000011	51404	5
SomaticSniper-Battenberg-DPClust-sr	ILHNLNEV000011	366306	4
SomaticSniper-Battenberg-DPClust-sr	ILHNLNEV000011	423647	5
SomaticSniper-Battenberg-DPClust-sr	ILHNLNEV000011	838004	5
SomaticSniper-Battenberg-DPClust-sr	ILHNLNEV000011	50135	5
SomaticSniper-Battenberg-DPClust-sr	ILHNLNEV000011	628019	5
SomaticSniper-Battenberg-DPClust-sr	ILHNLNEV000011	97782	5
SomaticSniper-Battenberg-DPClust-sr	ILHNLNEV000011	253505	5
SomaticSniper-Battenberg-DPClust-sr	ILHNLNEV000011	659767	5
SomaticSniper-Battenberg-DPClust-sr	ILHNLNEV000011	13142	5
SomaticSniper-Battenberg-DPClust-sr	ILHNLNEV000012	51404	5
SomaticSniper-Battenberg-DPClust-sr	ILHNLNEV000012	366306	5
SomaticSniper-Battenberg-DPClust-sr	ILHNLNEV000012	423647	5
SomaticSniper-Battenberg-DPClust-sr	ILHNLNEV000012	838004	6
SomaticSniper-Battenberg-DPClust-sr	ILHNLNEV000012	50135	5
SomaticSniper-Battenberg-DPClust-sr	ILHNLNEV000012	628019	5
SomaticSniper-Battenberg-DPClust-sr	ILHNLNEV000012	97782	5
SomaticSniper-Battenberg-DPClust-sr	ILHNLNEV000012	253505	5
SomaticSniper-Battenberg-DPClust-sr	ILHNLNEV000012	659767	5
SomaticSniper-Battenberg-DPClust-sr	ILHNLNEV000012	13142	6
SomaticSniper-Battenberg-DPClust-sr	ILHNLNEV000013	51404	7
SomaticSniper-Battenberg-DPClust-sr	ILHNLNEV000013	366306	6
SomaticSniper-Battenberg-DPClust-sr	ILHNLNEV000013	423647	6
SomaticSniper-Battenberg-DPClust-sr	ILHNLNEV000013	838004	5
SomaticSniper-Battenberg-DPClust-sr	ILHNLNEV000013	50135	6
SomaticSniper-Battenberg-DPClust-sr	ILHNLNEV000013	628019	5
SomaticSniper-Battenberg-DPClust-sr	ILHNLNEV000013	97782	6
SomaticSniper-Battenberg-DPClust-sr	ILHNLNEV000013	253505	5
SomaticSniper-Battenberg-DPClust-sr	ILHNLNEV000013	659767	5
SomaticSniper-Battenberg-DPClust-sr	ILHNLNEV000013	13142	6
SomaticSniper-Battenberg-DPClust-sr	ILHNLNEV000014	51404	6
SomaticSniper-Battenberg-DPClust-sr	ILHNLNEV000014	366306	6
SomaticSniper-Battenberg-DPClust-sr	ILHNLNEV000014	423647	6
SomaticSniper-Battenberg-DPClust-sr	ILHNLNEV000014	838004	6
SomaticSniper-Battenberg-DPClust-sr	ILHNLNEV000014	50135	6
SomaticSniper-Battenberg-DPClust-sr	ILHNLNEV000014	628019	7
SomaticSniper-Battenberg-DPClust-sr	ILHNLNEV000014	97782	7
SomaticSniper-Battenberg-DPClust-sr	ILHNLNEV000014	253505	7
SomaticSniper-Battenberg-DPClust-sr	ILHNLNEV000014	659767	6
SomaticSniper-Battenberg-DPClust-sr	ILHNLNEV000014	13142	6
Mutect2-Battenberg-PhyloWGS-sr	ILHNLNEV000001	13142	2
Mutect2-Battenberg-PhyloWGS-sr	ILHNLNEV000001	253505	1
Mutect2-Battenberg-PhyloWGS-sr	ILHNLNEV000001	366306	1
Mutect2-Battenberg-PhyloWGS-sr	ILHNLNEV000001	423647	1
Mutect2-Battenberg-PhyloWGS-sr	ILHNLNEV000001	50135	2
Mutect2-Battenberg-PhyloWGS-sr	ILHNLNEV000001	51404	1
Mutect2-Battenberg-PhyloWGS-sr	ILHNLNEV000001	628019	1
Mutect2-Battenberg-PhyloWGS-sr	ILHNLNEV000001	659767	1
Mutect2-Battenberg-PhyloWGS-sr	ILHNLNEV000001	838004	1
Mutect2-Battenberg-PhyloWGS-sr	ILHNLNEV000001	97782	2
Mutect2-Battenberg-PhyloWGS-sr	ILHNLNEV000002	13142	1
Mutect2-Battenberg-PhyloWGS-sr	ILHNLNEV000002	253505	1
Mutect2-Battenberg-PhyloWGS-sr	ILHNLNEV000002	366306	1
Mutect2-Battenberg-PhyloWGS-sr	ILHNLNEV000002	423647	1
Mutect2-Battenberg-PhyloWGS-sr	ILHNLNEV000002	50135	1
Mutect2-Battenberg-PhyloWGS-sr	ILHNLNEV000002	51404	1
Mutect2-Battenberg-PhyloWGS-sr	ILHNLNEV000002	628019	1
Mutect2-Battenberg-PhyloWGS-sr	ILHNLNEV000002	659767	1
Mutect2-Battenberg-PhyloWGS-sr	ILHNLNEV000002	838004	1
Mutect2-Battenberg-PhyloWGS-sr	ILHNLNEV000002	97782	1
Mutect2-Battenberg-PhyloWGS-sr	ILHNLNEV000003	13142	3
Mutect2-Battenberg-PhyloWGS-sr	ILHNLNEV000003	253505	2
Mutect2-Battenberg-PhyloWGS-sr	ILHNLNEV000003	366306	2
Mutect2-Battenberg-PhyloWGS-sr	ILHNLNEV000003	423647	3
Mutect2-Battenberg-PhyloWGS-sr	ILHNLNEV000003	50135	3
Mutect2-Battenberg-PhyloWGS-sr	ILHNLNEV000003	51404	2
Mutect2-Battenberg-PhyloWGS-sr	ILHNLNEV000003	628019	2
Mutect2-Battenberg-PhyloWGS-sr	ILHNLNEV000003	659767	2
Mutect2-Battenberg-PhyloWGS-sr	ILHNLNEV000003	838004	2
Mutect2-Battenberg-PhyloWGS-sr	ILHNLNEV000003	97782	2
Mutect2-Battenberg-PhyloWGS-sr	ILHNLNEV000004	13142
Mutect2-Battenberg-PhyloWGS-sr	ILHNLNEV000004	253505
Mutect2-Battenberg-PhyloWGS-sr	ILHNLNEV000004	366306	1
Mutect2-Battenberg-PhyloWGS-sr	ILHNLNEV000004	423647	1
Mutect2-Battenberg-PhyloWGS-sr	ILHNLNEV000004	50135
Mutect2-Battenberg-PhyloWGS-sr	ILHNLNEV000004	51404	1
Mutect2-Battenberg-PhyloWGS-sr	ILHNLNEV000004	628019
Mutect2-Battenberg-PhyloWGS-sr	ILHNLNEV000004	659767
Mutect2-Battenberg-PhyloWGS-sr	ILHNLNEV000004	838004	1
Mutect2-Battenberg-PhyloWGS-sr	ILHNLNEV000004	97782	1
Mutect2-Battenberg-PhyloWGS-sr	ILHNLNEV000005	13142	2
Mutect2-Battenberg-PhyloWGS-sr	ILHNLNEV000005	253505	3
Mutect2-Battenberg-PhyloWGS-sr	ILHNLNEV000005	366306	3
Mutect2-Battenberg-PhyloWGS-sr	ILHNLNEV000005	423647	3
Mutect2-Battenberg-PhyloWGS-sr	ILHNLNEV000005	50135	5
Mutect2-Battenberg-PhyloWGS-sr	ILHNLNEV000005	51404	2
Mutect2-Battenberg-PhyloWGS-sr	ILHNLNEV000005	628019	3
Mutect2-Battenberg-PhyloWGS-sr	ILHNLNEV000005	659767	2
Mutect2-Battenberg-PhyloWGS-sr	ILHNLNEV000005	838004	2
Mutect2-Battenberg-PhyloWGS-sr	ILHNLNEV000005	97782	3
Mutect2-Battenberg-PhyloWGS-sr	ILHNLNEV000006	13142	5
Mutect2-Battenberg-PhyloWGS-sr	ILHNLNEV000006	253505	4
Mutect2-Battenberg-PhyloWGS-sr	ILHNLNEV000006	366306	5
Mutect2-Battenberg-PhyloWGS-sr	ILHNLNEV000006	423647	4
Mutect2-Battenberg-PhyloWGS-sr	ILHNLNEV000006	50135	5
Mutect2-Battenberg-PhyloWGS-sr	ILHNLNEV000006	51404	5
Mutect2-Battenberg-PhyloWGS-sr	ILHNLNEV000006	628019
Mutect2-Battenberg-PhyloWGS-sr	ILHNLNEV000006	659767	4
Mutect2-Battenberg-PhyloWGS-sr	ILHNLNEV000006	838004	5
Mutect2-Battenberg-PhyloWGS-sr	ILHNLNEV000006	97782	6
Mutect2-Battenberg-PhyloWGS-sr	ILHNLNEV000007	13142	3
Mutect2-Battenberg-PhyloWGS-sr	ILHNLNEV000007	253505	5
Mutect2-Battenberg-PhyloWGS-sr	ILHNLNEV000007	366306	4
Mutect2-Battenberg-PhyloWGS-sr	ILHNLNEV000007	423647	4
Mutect2-Battenberg-PhyloWGS-sr	ILHNLNEV000007	50135	4
Mutect2-Battenberg-PhyloWGS-sr	ILHNLNEV000007	51404	5
Mutect2-Battenberg-PhyloWGS-sr	ILHNLNEV000007	628019
Mutect2-Battenberg-PhyloWGS-sr	ILHNLNEV000007	659767	4
Mutect2-Battenberg-PhyloWGS-sr	ILHNLNEV000007	838004	4
Mutect2-Battenberg-PhyloWGS-sr	ILHNLNEV000007	97782	3
Mutect2-Battenberg-PhyloWGS-sr	ILHNLNEV000008	13142	2
Mutect2-Battenberg-PhyloWGS-sr	ILHNLNEV000008	253505	2
Mutect2-Battenberg-PhyloWGS-sr	ILHNLNEV000008	366306	2
Mutect2-Battenberg-PhyloWGS-sr	ILHNLNEV000008	423647	2
Mutect2-Battenberg-PhyloWGS-sr	ILHNLNEV000008	50135	3
Mutect2-Battenberg-PhyloWGS-sr	ILHNLNEV000008	51404	2
Mutect2-Battenberg-PhyloWGS-sr	ILHNLNEV000008	628019
Mutect2-Battenberg-PhyloWGS-sr	ILHNLNEV000008	659767	2
Mutect2-Battenberg-PhyloWGS-sr	ILHNLNEV000008	838004	2
Mutect2-Battenberg-PhyloWGS-sr	ILHNLNEV000008	97782	2
Mutect2-Battenberg-PhyloWGS-sr	ILHNLNEV000009	13142
Mutect2-Battenberg-PhyloWGS-sr	ILHNLNEV000009	253505
Mutect2-Battenberg-PhyloWGS-sr	ILHNLNEV000009	366306	1
Mutect2-Battenberg-PhyloWGS-sr	ILHNLNEV000009	423647	1
Mutect2-Battenberg-PhyloWGS-sr	ILHNLNEV000009	50135
Mutect2-Battenberg-PhyloWGS-sr	ILHNLNEV000009	51404
Mutect2-Battenberg-PhyloWGS-sr	ILHNLNEV000009	628019
Mutect2-Battenberg-PhyloWGS-sr	ILHNLNEV000009	659767
Mutect2-Battenberg-PhyloWGS-sr	ILHNLNEV000009	838004	1
Mutect2-Battenberg-PhyloWGS-sr	ILHNLNEV000009	97782
Mutect2-Battenberg-PhyloWGS-sr	ILHNLNEV000010	13142	2
Mutect2-Battenberg-PhyloWGS-sr	ILHNLNEV000010	253505	3
Mutect2-Battenberg-PhyloWGS-sr	ILHNLNEV000010	366306	3
Mutect2-Battenberg-PhyloWGS-sr	ILHNLNEV000010	423647	3
Mutect2-Battenberg-PhyloWGS-sr	ILHNLNEV000010	50135	3
Mutect2-Battenberg-PhyloWGS-sr	ILHNLNEV000010	51404	3
Mutect2-Battenberg-PhyloWGS-sr	ILHNLNEV000010	628019
Mutect2-Battenberg-PhyloWGS-sr	ILHNLNEV000010	659767	3
Mutect2-Battenberg-PhyloWGS-sr	ILHNLNEV000010	838004	2
Mutect2-Battenberg-PhyloWGS-sr	ILHNLNEV000010	97782	3
Mutect2-Battenberg-PhyloWGS-sr	ILHNLNEV000011	13142	3
Mutect2-Battenberg-PhyloWGS-sr	ILHNLNEV000011	253505	3
Mutect2-Battenberg-PhyloWGS-sr	ILHNLNEV000011	366306	3
Mutect2-Battenberg-PhyloWGS-sr	ILHNLNEV000011	423647	3
Mutect2-Battenberg-PhyloWGS-sr	ILHNLNEV000011	50135	4
Mutect2-Battenberg-PhyloWGS-sr	ILHNLNEV000011	51404	3
Mutect2-Battenberg-PhyloWGS-sr	ILHNLNEV000011	628019	3
Mutect2-Battenberg-PhyloWGS-sr	ILHNLNEV000011	659767	3
Mutect2-Battenberg-PhyloWGS-sr	ILHNLNEV000011	838004	3
Mutect2-Battenberg-PhyloWGS-sr	ILHNLNEV000011	97782	3
Mutect2-Battenberg-PhyloWGS-sr	ILHNLNEV000012	13142	3
Mutect2-Battenberg-PhyloWGS-sr	ILHNLNEV000012	253505	3
Mutect2-Battenberg-PhyloWGS-sr	ILHNLNEV000012	366306	3
Mutect2-Battenberg-PhyloWGS-sr	ILHNLNEV000012	423647	3
Mutect2-Battenberg-PhyloWGS-sr	ILHNLNEV000012	50135	3
Mutect2-Battenberg-PhyloWGS-sr	ILHNLNEV000012	51404	3
Mutect2-Battenberg-PhyloWGS-sr	ILHNLNEV000012	628019	3
Mutect2-Battenberg-PhyloWGS-sr	ILHNLNEV000012	659767	3
Mutect2-Battenberg-PhyloWGS-sr	ILHNLNEV000012	838004	3
Mutect2-Battenberg-PhyloWGS-sr	ILHNLNEV000012	97782	3
Mutect2-Battenberg-PhyloWGS-sr	ILHNLNEV000013	13142	4
Mutect2-Battenberg-PhyloWGS-sr	ILHNLNEV000013	253505	4
Mutect2-Battenberg-PhyloWGS-sr	ILHNLNEV000013	366306	3
Mutect2-Battenberg-PhyloWGS-sr	ILHNLNEV000013	423647	3
Mutect2-Battenberg-PhyloWGS-sr	ILHNLNEV000013	50135	4
Mutect2-Battenberg-PhyloWGS-sr	ILHNLNEV000013	51404
Mutect2-Battenberg-PhyloWGS-sr	ILHNLNEV000013	628019	3
Mutect2-Battenberg-PhyloWGS-sr	ILHNLNEV000013	659767	5
Mutect2-Battenberg-PhyloWGS-sr	ILHNLNEV000013	838004	4
Mutect2-Battenberg-PhyloWGS-sr	ILHNLNEV000013	97782	3
Mutect2-Battenberg-PhyloWGS-sr	ILHNLNEV000014	13142
Mutect2-Battenberg-PhyloWGS-sr	ILHNLNEV000014	253505
Mutect2-Battenberg-PhyloWGS-sr	ILHNLNEV000014	366306	1
Mutect2-Battenberg-PhyloWGS-sr	ILHNLNEV000014	423647	1
Mutect2-Battenberg-PhyloWGS-sr	ILHNLNEV000014	50135
Mutect2-Battenberg-PhyloWGS-sr	ILHNLNEV000014	51404	1
Mutect2-Battenberg-PhyloWGS-sr	ILHNLNEV000014	628019
Mutect2-Battenberg-PhyloWGS-sr	ILHNLNEV000014	659767
Mutect2-Battenberg-PhyloWGS-sr	ILHNLNEV000014	838004	1
Mutect2-Battenberg-PhyloWGS-sr	ILHNLNEV000014	97782	1
Strelka2-Battenberg-PhyloWGS-sr	ILHNLNEV000001	13142	1
Strelka2-Battenberg-PhyloWGS-sr	ILHNLNEV000001	253505	1
Strelka2-Battenberg-PhyloWGS-sr	ILHNLNEV000001	366306	1
Strelka2-Battenberg-PhyloWGS-sr	ILHNLNEV000001	423647	1
Strelka2-Battenberg-PhyloWGS-sr	ILHNLNEV000001	50135	2
Strelka2-Battenberg-PhyloWGS-sr	ILHNLNEV000001	51404	1
Strelka2-Battenberg-PhyloWGS-sr	ILHNLNEV000001	628019	1
Strelka2-Battenberg-PhyloWGS-sr	ILHNLNEV000001	659767	1
Strelka2-Battenberg-PhyloWGS-sr	ILHNLNEV000001	838004	1
Strelka2-Battenberg-PhyloWGS-sr	ILHNLNEV000001	97782	1
Strelka2-Battenberg-PhyloWGS-sr	ILHNLNEV000002	13142	1
Strelka2-Battenberg-PhyloWGS-sr	ILHNLNEV000002	253505	1
Strelka2-Battenberg-PhyloWGS-sr	ILHNLNEV000002	366306	1
Strelka2-Battenberg-PhyloWGS-sr	ILHNLNEV000002	423647	1
Strelka2-Battenberg-PhyloWGS-sr	ILHNLNEV000002	50135	1
Strelka2-Battenberg-PhyloWGS-sr	ILHNLNEV000002	51404	1
Strelka2-Battenberg-PhyloWGS-sr	ILHNLNEV000002	628019	1
Strelka2-Battenberg-PhyloWGS-sr	ILHNLNEV000002	659767	1
Strelka2-Battenberg-PhyloWGS-sr	ILHNLNEV000002	838004	1
Strelka2-Battenberg-PhyloWGS-sr	ILHNLNEV000002	97782	1
Strelka2-Battenberg-PhyloWGS-sr	ILHNLNEV000003	13142	3
Strelka2-Battenberg-PhyloWGS-sr	ILHNLNEV000003	253505	3
Strelka2-Battenberg-PhyloWGS-sr	ILHNLNEV000003	366306	2
Strelka2-Battenberg-PhyloWGS-sr	ILHNLNEV000003	423647	2
Strelka2-Battenberg-PhyloWGS-sr	ILHNLNEV000003	50135
Strelka2-Battenberg-PhyloWGS-sr	ILHNLNEV000003	51404	2
Strelka2-Battenberg-PhyloWGS-sr	ILHNLNEV000003	628019	2
Strelka2-Battenberg-PhyloWGS-sr	ILHNLNEV000003	659767	2
Strelka2-Battenberg-PhyloWGS-sr	ILHNLNEV000003	838004	2
Strelka2-Battenberg-PhyloWGS-sr	ILHNLNEV000003	97782	2
Strelka2-Battenberg-PhyloWGS-sr	ILHNLNEV000004	13142
Strelka2-Battenberg-PhyloWGS-sr	ILHNLNEV000004	253505	1
Strelka2-Battenberg-PhyloWGS-sr	ILHNLNEV000004	366306	1
Strelka2-Battenberg-PhyloWGS-sr	ILHNLNEV000004	423647	1
Strelka2-Battenberg-PhyloWGS-sr	ILHNLNEV000004	50135
Strelka2-Battenberg-PhyloWGS-sr	ILHNLNEV000004	51404
Strelka2-Battenberg-PhyloWGS-sr	ILHNLNEV000004	628019
Strelka2-Battenberg-PhyloWGS-sr	ILHNLNEV000004	659767
Strelka2-Battenberg-PhyloWGS-sr	ILHNLNEV000004	838004	1
Strelka2-Battenberg-PhyloWGS-sr	ILHNLNEV000004	97782
Strelka2-Battenberg-PhyloWGS-sr	ILHNLNEV000005	13142	3
Strelka2-Battenberg-PhyloWGS-sr	ILHNLNEV000005	253505	2
Strelka2-Battenberg-PhyloWGS-sr	ILHNLNEV000005	366306	2
Strelka2-Battenberg-PhyloWGS-sr	ILHNLNEV000005	423647	2
Strelka2-Battenberg-PhyloWGS-sr	ILHNLNEV000005	50135	2
Strelka2-Battenberg-PhyloWGS-sr	ILHNLNEV000005	51404	2
Strelka2-Battenberg-PhyloWGS-sr	ILHNLNEV000005	628019	3
Strelka2-Battenberg-PhyloWGS-sr	ILHNLNEV000005	659767	2
Strelka2-Battenberg-PhyloWGS-sr	ILHNLNEV000005	838004	2
Strelka2-Battenberg-PhyloWGS-sr	ILHNLNEV000005	97782	2
Strelka2-Battenberg-PhyloWGS-sr	ILHNLNEV000006	13142	4
Strelka2-Battenberg-PhyloWGS-sr	ILHNLNEV000006	253505	4
Strelka2-Battenberg-PhyloWGS-sr	ILHNLNEV000006	366306	4
Strelka2-Battenberg-PhyloWGS-sr	ILHNLNEV000006	423647	3
Strelka2-Battenberg-PhyloWGS-sr	ILHNLNEV000006	50135	4
Strelka2-Battenberg-PhyloWGS-sr	ILHNLNEV000006	51404	4
Strelka2-Battenberg-PhyloWGS-sr	ILHNLNEV000006	628019	4
Strelka2-Battenberg-PhyloWGS-sr	ILHNLNEV000006	659767	5
Strelka2-Battenberg-PhyloWGS-sr	ILHNLNEV000006	838004	5
Strelka2-Battenberg-PhyloWGS-sr	ILHNLNEV000006	97782	4
Strelka2-Battenberg-PhyloWGS-sr	ILHNLNEV000007	13142	4
Strelka2-Battenberg-PhyloWGS-sr	ILHNLNEV000007	253505	5
Strelka2-Battenberg-PhyloWGS-sr	ILHNLNEV000007	366306	3
Strelka2-Battenberg-PhyloWGS-sr	ILHNLNEV000007	423647	4
Strelka2-Battenberg-PhyloWGS-sr	ILHNLNEV000007	50135
Strelka2-Battenberg-PhyloWGS-sr	ILHNLNEV000007	51404	3
Strelka2-Battenberg-PhyloWGS-sr	ILHNLNEV000007	628019	4
Strelka2-Battenberg-PhyloWGS-sr	ILHNLNEV000007	659767	3
Strelka2-Battenberg-PhyloWGS-sr	ILHNLNEV000007	838004	3
Strelka2-Battenberg-PhyloWGS-sr	ILHNLNEV000007	97782	4
Strelka2-Battenberg-PhyloWGS-sr	ILHNLNEV000008	13142	1
Strelka2-Battenberg-PhyloWGS-sr	ILHNLNEV000008	253505	1
Strelka2-Battenberg-PhyloWGS-sr	ILHNLNEV000008	366306	1
Strelka2-Battenberg-PhyloWGS-sr	ILHNLNEV000008	423647	1
Strelka2-Battenberg-PhyloWGS-sr	ILHNLNEV000008	50135	2
Strelka2-Battenberg-PhyloWGS-sr	ILHNLNEV000008	51404	1
Strelka2-Battenberg-PhyloWGS-sr	ILHNLNEV000008	628019	1
Strelka2-Battenberg-PhyloWGS-sr	ILHNLNEV000008	659767	2
Strelka2-Battenberg-PhyloWGS-sr	ILHNLNEV000008	838004	1
Strelka2-Battenberg-PhyloWGS-sr	ILHNLNEV000008	97782	1
Strelka2-Battenberg-PhyloWGS-sr	ILHNLNEV000009	13142
Strelka2-Battenberg-PhyloWGS-sr	ILHNLNEV000009	253505
Strelka2-Battenberg-PhyloWGS-sr	ILHNLNEV000009	366306	1
Strelka2-Battenberg-PhyloWGS-sr	ILHNLNEV000009	423647	1
Strelka2-Battenberg-PhyloWGS-sr	ILHNLNEV000009	50135
Strelka2-Battenberg-PhyloWGS-sr	ILHNLNEV000009	51404
Strelka2-Battenberg-PhyloWGS-sr	ILHNLNEV000009	628019
Strelka2-Battenberg-PhyloWGS-sr	ILHNLNEV000009	659767
Strelka2-Battenberg-PhyloWGS-sr	ILHNLNEV000009	838004	1
Strelka2-Battenberg-PhyloWGS-sr	ILHNLNEV000009	97782
Strelka2-Battenberg-PhyloWGS-sr	ILHNLNEV000010	13142	2
Strelka2-Battenberg-PhyloWGS-sr	ILHNLNEV000010	253505	2
Strelka2-Battenberg-PhyloWGS-sr	ILHNLNEV000010	366306	3
Strelka2-Battenberg-PhyloWGS-sr	ILHNLNEV000010	423647	2
Strelka2-Battenberg-PhyloWGS-sr	ILHNLNEV000010	50135	3
Strelka2-Battenberg-PhyloWGS-sr	ILHNLNEV000010	51404	3
Strelka2-Battenberg-PhyloWGS-sr	ILHNLNEV000010	628019	2
Strelka2-Battenberg-PhyloWGS-sr	ILHNLNEV000010	659767	2
Strelka2-Battenberg-PhyloWGS-sr	ILHNLNEV000010	838004	2
Strelka2-Battenberg-PhyloWGS-sr	ILHNLNEV000010	97782	2
Strelka2-Battenberg-PhyloWGS-sr	ILHNLNEV000011	13142	2
Strelka2-Battenberg-PhyloWGS-sr	ILHNLNEV000011	253505	2
Strelka2-Battenberg-PhyloWGS-sr	ILHNLNEV000011	366306	2
Strelka2-Battenberg-PhyloWGS-sr	ILHNLNEV000011	423647	2
Strelka2-Battenberg-PhyloWGS-sr	ILHNLNEV000011	50135	2
Strelka2-Battenberg-PhyloWGS-sr	ILHNLNEV000011	51404	2
Strelka2-Battenberg-PhyloWGS-sr	ILHNLNEV000011	628019	2
Strelka2-Battenberg-PhyloWGS-sr	ILHNLNEV000011	659767	2
Strelka2-Battenberg-PhyloWGS-sr	ILHNLNEV000011	838004	2
Strelka2-Battenberg-PhyloWGS-sr	ILHNLNEV000011	97782	2
Strelka2-Battenberg-PhyloWGS-sr	ILHNLNEV000012	13142
Strelka2-Battenberg-PhyloWGS-sr	ILHNLNEV000012	253505	2
Strelka2-Battenberg-PhyloWGS-sr	ILHNLNEV000012	366306	2
Strelka2-Battenberg-PhyloWGS-sr	ILHNLNEV000012	423647	2
Strelka2-Battenberg-PhyloWGS-sr	ILHNLNEV000012	50135	3
Strelka2-Battenberg-PhyloWGS-sr	ILHNLNEV000012	51404	2
Strelka2-Battenberg-PhyloWGS-sr	ILHNLNEV000012	628019	2
Strelka2-Battenberg-PhyloWGS-sr	ILHNLNEV000012	659767	3
Strelka2-Battenberg-PhyloWGS-sr	ILHNLNEV000012	838004	2
Strelka2-Battenberg-PhyloWGS-sr	ILHNLNEV000012	97782	3
Strelka2-Battenberg-PhyloWGS-sr	ILHNLNEV000013	13142	3
Strelka2-Battenberg-PhyloWGS-sr	ILHNLNEV000013	253505	4
Strelka2-Battenberg-PhyloWGS-sr	ILHNLNEV000013	366306	2
Strelka2-Battenberg-PhyloWGS-sr	ILHNLNEV000013	423647	2
Strelka2-Battenberg-PhyloWGS-sr	ILHNLNEV000013	50135	3
Strelka2-Battenberg-PhyloWGS-sr	ILHNLNEV000013	51404	2
Strelka2-Battenberg-PhyloWGS-sr	ILHNLNEV000013	628019	2
Strelka2-Battenberg-PhyloWGS-sr	ILHNLNEV000013	659767	2
Strelka2-Battenberg-PhyloWGS-sr	ILHNLNEV000013	838004	2
Strelka2-Battenberg-PhyloWGS-sr	ILHNLNEV000013	97782	4
Strelka2-Battenberg-PhyloWGS-sr	ILHNLNEV000014	13142
Strelka2-Battenberg-PhyloWGS-sr	ILHNLNEV000014	253505	1
Strelka2-Battenberg-PhyloWGS-sr	ILHNLNEV000014	366306	1
Strelka2-Battenberg-PhyloWGS-sr	ILHNLNEV000014	423647	1
Strelka2-Battenberg-PhyloWGS-sr	ILHNLNEV000014	50135
Strelka2-Battenberg-PhyloWGS-sr	ILHNLNEV000014	51404	1
Strelka2-Battenberg-PhyloWGS-sr	ILHNLNEV000014	628019
Strelka2-Battenberg-PhyloWGS-sr	ILHNLNEV000014	659767	1
Strelka2-Battenberg-PhyloWGS-sr	ILHNLNEV000014	838004	1
Strelka2-Battenberg-PhyloWGS-sr	ILHNLNEV000014	97782	1
SomaticSniper-Battenberg-PhyloWGS-sr	ILHNLNEV000001	13142	1
SomaticSniper-Battenberg-PhyloWGS-sr	ILHNLNEV000001	253505	1
SomaticSniper-Battenberg-PhyloWGS-sr	ILHNLNEV000001	366306	1
SomaticSniper-Battenberg-PhyloWGS-sr	ILHNLNEV000001	423647	1
SomaticSniper-Battenberg-PhyloWGS-sr	ILHNLNEV000001	50135	1
SomaticSniper-Battenberg-PhyloWGS-sr	ILHNLNEV000001	51404	1
SomaticSniper-Battenberg-PhyloWGS-sr	ILHNLNEV000001	628019	1
SomaticSniper-Battenberg-PhyloWGS-sr	ILHNLNEV000001	659767	1
SomaticSniper-Battenberg-PhyloWGS-sr	ILHNLNEV000001	838004	1
SomaticSniper-Battenberg-PhyloWGS-sr	ILHNLNEV000001	97782	1
SomaticSniper-Battenberg-PhyloWGS-sr	ILHNLNEV000002	13142	1
SomaticSniper-Battenberg-PhyloWGS-sr	ILHNLNEV000002	253505	1
SomaticSniper-Battenberg-PhyloWGS-sr	ILHNLNEV000002	366306	1
SomaticSniper-Battenberg-PhyloWGS-sr	ILHNLNEV000002	423647	1
SomaticSniper-Battenberg-PhyloWGS-sr	ILHNLNEV000002	50135	1
SomaticSniper-Battenberg-PhyloWGS-sr	ILHNLNEV000002	51404	1
SomaticSniper-Battenberg-PhyloWGS-sr	ILHNLNEV000002	628019	1
SomaticSniper-Battenberg-PhyloWGS-sr	ILHNLNEV000002	659767	1
SomaticSniper-Battenberg-PhyloWGS-sr	ILHNLNEV000002	838004	1
SomaticSniper-Battenberg-PhyloWGS-sr	ILHNLNEV000002	97782	1
SomaticSniper-Battenberg-PhyloWGS-sr	ILHNLNEV000003	13142	1
SomaticSniper-Battenberg-PhyloWGS-sr	ILHNLNEV000003	253505	1
SomaticSniper-Battenberg-PhyloWGS-sr	ILHNLNEV000003	366306	1
SomaticSniper-Battenberg-PhyloWGS-sr	ILHNLNEV000003	423647	1
SomaticSniper-Battenberg-PhyloWGS-sr	ILHNLNEV000003	50135	1
SomaticSniper-Battenberg-PhyloWGS-sr	ILHNLNEV000003	51404	1
SomaticSniper-Battenberg-PhyloWGS-sr	ILHNLNEV000003	628019	1
SomaticSniper-Battenberg-PhyloWGS-sr	ILHNLNEV000003	659767	1
SomaticSniper-Battenberg-PhyloWGS-sr	ILHNLNEV000003	838004
SomaticSniper-Battenberg-PhyloWGS-sr	ILHNLNEV000003	97782	1
SomaticSniper-Battenberg-PhyloWGS-sr	ILHNLNEV000004	13142	2
SomaticSniper-Battenberg-PhyloWGS-sr	ILHNLNEV000004	253505	1
SomaticSniper-Battenberg-PhyloWGS-sr	ILHNLNEV000004	366306	1
SomaticSniper-Battenberg-PhyloWGS-sr	ILHNLNEV000004	423647	1
SomaticSniper-Battenberg-PhyloWGS-sr	ILHNLNEV000004	50135	2
SomaticSniper-Battenberg-PhyloWGS-sr	ILHNLNEV000004	51404	1
SomaticSniper-Battenberg-PhyloWGS-sr	ILHNLNEV000004	628019	2
SomaticSniper-Battenberg-PhyloWGS-sr	ILHNLNEV000004	659767	2
SomaticSniper-Battenberg-PhyloWGS-sr	ILHNLNEV000004	838004	1
SomaticSniper-Battenberg-PhyloWGS-sr	ILHNLNEV000004	97782	2
SomaticSniper-Battenberg-PhyloWGS-sr	ILHNLNEV000005	13142	1
SomaticSniper-Battenberg-PhyloWGS-sr	ILHNLNEV000005	253505	1
SomaticSniper-Battenberg-PhyloWGS-sr	ILHNLNEV000005	366306	1
SomaticSniper-Battenberg-PhyloWGS-sr	ILHNLNEV000005	423647	1
SomaticSniper-Battenberg-PhyloWGS-sr	ILHNLNEV000005	50135	1
SomaticSniper-Battenberg-PhyloWGS-sr	ILHNLNEV000005	51404	1
SomaticSniper-Battenberg-PhyloWGS-sr	ILHNLNEV000005	628019	1
SomaticSniper-Battenberg-PhyloWGS-sr	ILHNLNEV000005	659767	1
SomaticSniper-Battenberg-PhyloWGS-sr	ILHNLNEV000005	838004	1
SomaticSniper-Battenberg-PhyloWGS-sr	ILHNLNEV000005	97782	1
SomaticSniper-Battenberg-PhyloWGS-sr	ILHNLNEV000006	13142	2
SomaticSniper-Battenberg-PhyloWGS-sr	ILHNLNEV000006	253505	2
SomaticSniper-Battenberg-PhyloWGS-sr	ILHNLNEV000006	366306	1
SomaticSniper-Battenberg-PhyloWGS-sr	ILHNLNEV000006	423647	1
SomaticSniper-Battenberg-PhyloWGS-sr	ILHNLNEV000006	50135	2
SomaticSniper-Battenberg-PhyloWGS-sr	ILHNLNEV000006	51404	2
SomaticSniper-Battenberg-PhyloWGS-sr	ILHNLNEV000006	628019	3
SomaticSniper-Battenberg-PhyloWGS-sr	ILHNLNEV000006	659767	2
SomaticSniper-Battenberg-PhyloWGS-sr	ILHNLNEV000006	838004	1
SomaticSniper-Battenberg-PhyloWGS-sr	ILHNLNEV000006	97782	1
SomaticSniper-Battenberg-PhyloWGS-sr	ILHNLNEV000007	13142	2
SomaticSniper-Battenberg-PhyloWGS-sr	ILHNLNEV000007	253505	2
SomaticSniper-Battenberg-PhyloWGS-sr	ILHNLNEV000007	366306	2
SomaticSniper-Battenberg-PhyloWGS-sr	ILHNLNEV000007	423647	2
SomaticSniper-Battenberg-PhyloWGS-sr	ILHNLNEV000007	50135	3
SomaticSniper-Battenberg-PhyloWGS-sr	ILHNLNEV000007	51404	2
SomaticSniper-Battenberg-PhyloWGS-sr	ILHNLNEV000007	628019	2
SomaticSniper-Battenberg-PhyloWGS-sr	ILHNLNEV000007	659767	2
SomaticSniper-Battenberg-PhyloWGS-sr	ILHNLNEV000007	838004	1
SomaticSniper-Battenberg-PhyloWGS-sr	ILHNLNEV000007	97782	2
SomaticSniper-Battenberg-PhyloWGS-sr	ILHNLNEV000008	13142	1
SomaticSniper-Battenberg-PhyloWGS-sr	ILHNLNEV000008	253505	1
SomaticSniper-Battenberg-PhyloWGS-sr	ILHNLNEV000008	366306	1
SomaticSniper-Battenberg-PhyloWGS-sr	ILHNLNEV000008	423647	2
SomaticSniper-Battenberg-PhyloWGS-sr	ILHNLNEV000008	50135	2
SomaticSniper-Battenberg-PhyloWGS-sr	ILHNLNEV000008	51404	1
SomaticSniper-Battenberg-PhyloWGS-sr	ILHNLNEV000008	628019	1
SomaticSniper-Battenberg-PhyloWGS-sr	ILHNLNEV000008	659767	1
SomaticSniper-Battenberg-PhyloWGS-sr	ILHNLNEV000008	838004	1
SomaticSniper-Battenberg-PhyloWGS-sr	ILHNLNEV000008	97782	1
SomaticSniper-Battenberg-PhyloWGS-sr	ILHNLNEV000009	13142	2
SomaticSniper-Battenberg-PhyloWGS-sr	ILHNLNEV000009	253505	1
SomaticSniper-Battenberg-PhyloWGS-sr	ILHNLNEV000009	366306	2
SomaticSniper-Battenberg-PhyloWGS-sr	ILHNLNEV000009	423647	2
SomaticSniper-Battenberg-PhyloWGS-sr	ILHNLNEV000009	50135	2
SomaticSniper-Battenberg-PhyloWGS-sr	ILHNLNEV000009	51404	2
SomaticSniper-Battenberg-PhyloWGS-sr	ILHNLNEV000009	628019	2
SomaticSniper-Battenberg-PhyloWGS-sr	ILHNLNEV000009	659767
SomaticSniper-Battenberg-PhyloWGS-sr	ILHNLNEV000009	838004	1
SomaticSniper-Battenberg-PhyloWGS-sr	ILHNLNEV000009	97782	2
SomaticSniper-Battenberg-PhyloWGS-sr	ILHNLNEV000010	13142	1
SomaticSniper-Battenberg-PhyloWGS-sr	ILHNLNEV000010	253505	1
SomaticSniper-Battenberg-PhyloWGS-sr	ILHNLNEV000010	366306	1
SomaticSniper-Battenberg-PhyloWGS-sr	ILHNLNEV000010	423647	1
SomaticSniper-Battenberg-PhyloWGS-sr	ILHNLNEV000010	50135	1
SomaticSniper-Battenberg-PhyloWGS-sr	ILHNLNEV000010	51404	1
SomaticSniper-Battenberg-PhyloWGS-sr	ILHNLNEV000010	628019	1
SomaticSniper-Battenberg-PhyloWGS-sr	ILHNLNEV000010	659767	1
SomaticSniper-Battenberg-PhyloWGS-sr	ILHNLNEV000010	838004	1
SomaticSniper-Battenberg-PhyloWGS-sr	ILHNLNEV000010	97782	1
SomaticSniper-Battenberg-PhyloWGS-sr	ILHNLNEV000011	13142	1
SomaticSniper-Battenberg-PhyloWGS-sr	ILHNLNEV000011	253505	1
SomaticSniper-Battenberg-PhyloWGS-sr	ILHNLNEV000011	366306	1
SomaticSniper-Battenberg-PhyloWGS-sr	ILHNLNEV000011	423647	1
SomaticSniper-Battenberg-PhyloWGS-sr	ILHNLNEV000011	50135	1
SomaticSniper-Battenberg-PhyloWGS-sr	ILHNLNEV000011	51404	1
SomaticSniper-Battenberg-PhyloWGS-sr	ILHNLNEV000011	628019	1
SomaticSniper-Battenberg-PhyloWGS-sr	ILHNLNEV000011	659767	1
SomaticSniper-Battenberg-PhyloWGS-sr	ILHNLNEV000011	838004	1
SomaticSniper-Battenberg-PhyloWGS-sr	ILHNLNEV000011	97782	1
SomaticSniper-Battenberg-PhyloWGS-sr	ILHNLNEV000012	13142	1
SomaticSniper-Battenberg-PhyloWGS-sr	ILHNLNEV000012	253505	1
SomaticSniper-Battenberg-PhyloWGS-sr	ILHNLNEV000012	366306	1
SomaticSniper-Battenberg-PhyloWGS-sr	ILHNLNEV000012	423647	1
SomaticSniper-Battenberg-PhyloWGS-sr	ILHNLNEV000012	50135	2
SomaticSniper-Battenberg-PhyloWGS-sr	ILHNLNEV000012	51404	1
SomaticSniper-Battenberg-PhyloWGS-sr	ILHNLNEV000012	628019	1
SomaticSniper-Battenberg-PhyloWGS-sr	ILHNLNEV000012	659767	1
SomaticSniper-Battenberg-PhyloWGS-sr	ILHNLNEV000012	838004	1
SomaticSniper-Battenberg-PhyloWGS-sr	ILHNLNEV000012	97782	1
SomaticSniper-Battenberg-PhyloWGS-sr	ILHNLNEV000013	13142	2
SomaticSniper-Battenberg-PhyloWGS-sr	ILHNLNEV000013	253505	2
SomaticSniper-Battenberg-PhyloWGS-sr	ILHNLNEV000013	366306	1
SomaticSniper-Battenberg-PhyloWGS-sr	ILHNLNEV000013	423647	1
SomaticSniper-Battenberg-PhyloWGS-sr	ILHNLNEV000013	50135	2
SomaticSniper-Battenberg-PhyloWGS-sr	ILHNLNEV000013	51404	1
SomaticSniper-Battenberg-PhyloWGS-sr	ILHNLNEV000013	628019	1
SomaticSniper-Battenberg-PhyloWGS-sr	ILHNLNEV000013	659767	1
SomaticSniper-Battenberg-PhyloWGS-sr	ILHNLNEV000013	838004	1
SomaticSniper-Battenberg-PhyloWGS-sr	ILHNLNEV000013	97782	1
SomaticSniper-Battenberg-PhyloWGS-sr	ILHNLNEV000014	13142	1
SomaticSniper-Battenberg-PhyloWGS-sr	ILHNLNEV000014	253505	3
SomaticSniper-Battenberg-PhyloWGS-sr	ILHNLNEV000014	366306	2
SomaticSniper-Battenberg-PhyloWGS-sr	ILHNLNEV000014	423647	1
SomaticSniper-Battenberg-PhyloWGS-sr	ILHNLNEV000014	50135
SomaticSniper-Battenberg-PhyloWGS-sr	ILHNLNEV000014	51404	1
SomaticSniper-Battenberg-PhyloWGS-sr	ILHNLNEV000014	628019	1
SomaticSniper-Battenberg-PhyloWGS-sr	ILHNLNEV000014	659767	3
SomaticSniper-Battenberg-PhyloWGS-sr	ILHNLNEV000014	838004	1
SomaticSniper-Battenberg-PhyloWGS-sr	ILHNLNEV000014	97782	3

## Sheet: Table2_StatsByPipeline
Supplementary Table 2: Median, IQR, mean, and sd of subclones called across seeds per patient and per pipeline.
pipeline	patient	median	IQR	mean	sd
Mutect2-Battenberg-PyClone-VI-sr	ILHNLNEV000001	2	0	2.1	0.316228
Mutect2-Battenberg-PyClone-VI-sr	ILHNLNEV000002	2	0.75	1.7	0.483046
Mutect2-Battenberg-PyClone-VI-sr	ILHNLNEV000003	3	1	3.5	0.707107
Mutect2-Battenberg-PyClone-VI-sr	ILHNLNEV000004	1	0	1	0
Mutect2-Battenberg-PyClone-VI-sr	ILHNLNEV000005	3	0	2.8	0.421637
Mutect2-Battenberg-PyClone-VI-sr	ILHNLNEV000006	4.5	1	4.5	1.08012
Mutect2-Battenberg-PyClone-VI-sr	ILHNLNEV000007	4	1.5	4.1	0.994429
Mutect2-Battenberg-PyClone-VI-sr	ILHNLNEV000008	2	1	2.5	0.707107
Mutect2-Battenberg-PyClone-VI-sr	ILHNLNEV000009	1	0	1	0
Mutect2-Battenberg-PyClone-VI-sr	ILHNLNEV000010	3	0	3.1	0.737865
Mutect2-Battenberg-PyClone-VI-sr	ILHNLNEV000011	3	0	3.1	0.316228
Mutect2-Battenberg-PyClone-VI-sr	ILHNLNEV000012	3	0	3.2	0.632456
Mutect2-Battenberg-PyClone-VI-sr	ILHNLNEV000013	3	0	3.2	0.421637
Mutect2-Battenberg-PyClone-VI-sr	ILHNLNEV000014	1	0	1	0
Strelka2-Battenberg-PyClone-VI-sr	ILHNLNEV000001	2	0	2.2	0.421637
Strelka2-Battenberg-PyClone-VI-sr	ILHNLNEV000002	1	0	1	0
Strelka2-Battenberg-PyClone-VI-sr	ILHNLNEV000003	3	1	3.6	0.843274
Strelka2-Battenberg-PyClone-VI-sr	ILHNLNEV000004	1	0	1	0
Strelka2-Battenberg-PyClone-VI-sr	ILHNLNEV000005	3	0	2.9	0.316228
Strelka2-Battenberg-PyClone-VI-sr	ILHNLNEV000006	4	1	4.5	0.971825
Strelka2-Battenberg-PyClone-VI-sr	ILHNLNEV000007	4	0	4.1	0.567646
Strelka2-Battenberg-PyClone-VI-sr	ILHNLNEV000008	2	1	2.4	0.516398
Strelka2-Battenberg-PyClone-VI-sr	ILHNLNEV000009	1	0	1	0
Strelka2-Battenberg-PyClone-VI-sr	ILHNLNEV000010	3	0	3.1	0.316228
Strelka2-Battenberg-PyClone-VI-sr	ILHNLNEV000011	3	0	3.2	0.788811
Strelka2-Battenberg-PyClone-VI-sr	ILHNLNEV000012	3	0	3	0
Strelka2-Battenberg-PyClone-VI-sr	ILHNLNEV000013	4	1.5	4.1	0.994429
Strelka2-Battenberg-PyClone-VI-sr	ILHNLNEV000014	1	0	1	0
SomaticSniper-Battenberg-PyClone-VI-sr	ILHNLNEV000001	1	0	1	0
SomaticSniper-Battenberg-PyClone-VI-sr	ILHNLNEV000002	1	0	1	0
SomaticSniper-Battenberg-PyClone-VI-sr	ILHNLNEV000003	1	0	1	0
SomaticSniper-Battenberg-PyClone-VI-sr	ILHNLNEV000004	1	0	1	0
SomaticSniper-Battenberg-PyClone-VI-sr	ILHNLNEV000005	1.5	1	1.5	0.527046
SomaticSniper-Battenberg-PyClone-VI-sr	ILHNLNEV000006	4	0	3.8	0.421637
SomaticSniper-Battenberg-PyClone-VI-sr	ILHNLNEV000007	4	1	3.7	0.674949
SomaticSniper-Battenberg-PyClone-VI-sr	ILHNLNEV000008	1	0	1	0
SomaticSniper-Battenberg-PyClone-VI-sr	ILHNLNEV000009	1	0	1	0
SomaticSniper-Battenberg-PyClone-VI-sr	ILHNLNEV000010	1	0	1	0
SomaticSniper-Battenberg-PyClone-VI-sr	ILHNLNEV000011	1	0	1	0
SomaticSniper-Battenberg-PyClone-VI-sr	ILHNLNEV000012	2	0	2	0
SomaticSniper-Battenberg-PyClone-VI-sr	ILHNLNEV000013	3	0	3	0
SomaticSniper-Battenberg-PyClone-VI-sr	ILHNLNEV000014	1	0	1	0
Mutect2-Battenberg-PyClone-VI-mr	ILHNLNEV000001	1	0	1	0
Mutect2-Battenberg-PyClone-VI-mr	ILHNLNEV000002	1	0	1	0
Mutect2-Battenberg-PyClone-VI-mr	ILHNLNEV000003	2	0	2	0
Mutect2-Battenberg-PyClone-VI-mr	ILHNLNEV000006	3	0.75	3.3	0.483046
Mutect2-Battenberg-PyClone-VI-mr	ILHNLNEV000007	4	0	3.8	0.788811
Mutect2-Battenberg-PyClone-VI-mr	ILHNLNEV000012	3	0	3.2	0.421637
Mutect2-Battenberg-PyClone-VI-mr	ILHNLNEV000014	1	0	1	0
Strelka2-Battenberg-PyClone-VI-mr	ILHNLNEV000001	1	0	1	0
Strelka2-Battenberg-PyClone-VI-mr	ILHNLNEV000002	1	0	1	0
Strelka2-Battenberg-PyClone-VI-mr	ILHNLNEV000003	2	0	2.1	0.316228
Strelka2-Battenberg-PyClone-VI-mr	ILHNLNEV000006	3	0	2.9	0.316228
Strelka2-Battenberg-PyClone-VI-mr	ILHNLNEV000007	4	1.75	3.9	0.875595
Strelka2-Battenberg-PyClone-VI-mr	ILHNLNEV000012	3	1	2.6	0.516398
Strelka2-Battenberg-PyClone-VI-mr	ILHNLNEV000014	1	0	1	0
SomaticSniper-Battenberg-PyClone-VI-mr	ILHNLNEV000001	1	0	1	0
SomaticSniper-Battenberg-PyClone-VI-mr	ILHNLNEV000002	1	0	1	0
SomaticSniper-Battenberg-PyClone-VI-mr	ILHNLNEV000003	1	0	1	0
SomaticSniper-Battenberg-PyClone-VI-mr	ILHNLNEV000006	3	0	3.2	0.421637
SomaticSniper-Battenberg-PyClone-VI-mr	ILHNLNEV000007	2	0	1.8	0.421637
SomaticSniper-Battenberg-PyClone-VI-mr	ILHNLNEV000012	2	0	2	0
SomaticSniper-Battenberg-PyClone-VI-mr	ILHNLNEV000014	1	0	1	0
Mutect2-Battenberg-DPClust-sr	ILHNLNEV000001	2	0	2	0
Mutect2-Battenberg-DPClust-sr	ILHNLNEV000002	2	0	2	0
Mutect2-Battenberg-DPClust-sr	ILHNLNEV000003	3	0	3	0
Mutect2-Battenberg-DPClust-sr	ILHNLNEV000004	1	0	1	0
Mutect2-Battenberg-DPClust-sr	ILHNLNEV000005	3	1	2.6	0.516398
Mutect2-Battenberg-DPClust-sr	ILHNLNEV000006	5	0	5.2	0.421637
Mutect2-Battenberg-DPClust-sr	ILHNLNEV000007	6	0	5.9	0.316228
Mutect2-Battenberg-DPClust-sr	ILHNLNEV000008	2	0	2	0
Mutect2-Battenberg-DPClust-sr	ILHNLNEV000009	1	0	1	0
Mutect2-Battenberg-DPClust-sr	ILHNLNEV000010	4	0	4.1	0.316228
Mutect2-Battenberg-DPClust-sr	ILHNLNEV000011	2	0	2	0
Mutect2-Battenberg-DPClust-sr	ILHNLNEV000012	3	0	3.1	0.316228
Mutect2-Battenberg-DPClust-sr	ILHNLNEV000013	4.5	1	4.5	0.527046
Mutect2-Battenberg-DPClust-sr	ILHNLNEV000014	2	0	2.1	0.316228
Strelka2-Battenberg-DPClust-sr	ILHNLNEV000001	2	0	2.2	0.421637
Strelka2-Battenberg-DPClust-sr	ILHNLNEV000002	2	0	2	0
Strelka2-Battenberg-DPClust-sr	ILHNLNEV000003	4	0	4	0
Strelka2-Battenberg-DPClust-sr	ILHNLNEV000004	1	0	1	0
Strelka2-Battenberg-DPClust-sr	ILHNLNEV000005	4	0	3.9	0.567646
Strelka2-Battenberg-DPClust-sr	ILHNLNEV000006	5	0.75	5.3	0.483046
Strelka2-Battenberg-DPClust-sr	ILHNLNEV000007	8	1	8.3	0.674949
Strelka2-Battenberg-DPClust-sr	ILHNLNEV000008	2	0	2	0
Strelka2-Battenberg-DPClust-sr	ILHNLNEV000009	1	0	1	0
Strelka2-Battenberg-DPClust-sr	ILHNLNEV000010	4.5	1	4.7	0.823273
Strelka2-Battenberg-DPClust-sr	ILHNLNEV000011	2	0	2.2	0.421637
Strelka2-Battenberg-DPClust-sr	ILHNLNEV000012	3.5	1	3.7	0.948683
Strelka2-Battenberg-DPClust-sr	ILHNLNEV000013	5	0.75	5.3	0.483046
Strelka2-Battenberg-DPClust-sr	ILHNLNEV000014	3	1.5	3	0.816497
SomaticSniper-Battenberg-DPClust-sr	ILHNLNEV000001	2	0	2.1	0.316228
SomaticSniper-Battenberg-DPClust-sr	ILHNLNEV000002	1	0	1	0
SomaticSniper-Battenberg-DPClust-sr	ILHNLNEV000003	5	0	5.2	0.421637
SomaticSniper-Battenberg-DPClust-sr	ILHNLNEV000004	5	0	5	0
SomaticSniper-Battenberg-DPClust-sr	ILHNLNEV000005	5	1	4.7	0.674949
SomaticSniper-Battenberg-DPClust-sr	ILHNLNEV000006	6	1.75	6	1.05409
SomaticSniper-Battenberg-DPClust-sr	ILHNLNEV000007	7	1	7.4	0.516398
SomaticSniper-Battenberg-DPClust-sr	ILHNLNEV000008	4	0	4	0
SomaticSniper-Battenberg-DPClust-sr	ILHNLNEV000009	5	0	5	0
SomaticSniper-Battenberg-DPClust-sr	ILHNLNEV000010	5	0	5	0
SomaticSniper-Battenberg-DPClust-sr	ILHNLNEV000011	5	0	4.9	0.316228
SomaticSniper-Battenberg-DPClust-sr	ILHNLNEV000012	5	0	5.2	0.421637
SomaticSniper-Battenberg-DPClust-sr	ILHNLNEV000013	6	1	5.7	0.674949
SomaticSniper-Battenberg-DPClust-sr	ILHNLNEV000014	6	0.75	6.3	0.483046
Mutect2-Battenberg-PhyloWGS-sr	ILHNLNEV000001	1	0.75	1.3	0.483046
Mutect2-Battenberg-PhyloWGS-sr	ILHNLNEV000002	1	0	1	0
Mutect2-Battenberg-PhyloWGS-sr	ILHNLNEV000003	2	0.75	2.3	0.483046
Mutect2-Battenberg-PhyloWGS-sr	ILHNLNEV000004	1	0	1	0
Mutect2-Battenberg-PhyloWGS-sr	ILHNLNEV000005	3	1	2.8	0.918937
Mutect2-Battenberg-PhyloWGS-sr	ILHNLNEV000006	5	1	4.77778	0.666667
Mutect2-Battenberg-PhyloWGS-sr	ILHNLNEV000007	4	0	4	0.707107
Mutect2-Battenberg-PhyloWGS-sr	ILHNLNEV000008	2	0	2.11111	0.333333
Mutect2-Battenberg-PhyloWGS-sr	ILHNLNEV000009	1	0	1	0
Mutect2-Battenberg-PhyloWGS-sr	ILHNLNEV000010	3	0	2.77778	0.440959
Mutect2-Battenberg-PhyloWGS-sr	ILHNLNEV000011	3	0	3.1	0.316228
Mutect2-Battenberg-PhyloWGS-sr	ILHNLNEV000012	3	0	3	0
Mutect2-Battenberg-PhyloWGS-sr	ILHNLNEV000013	4	1	3.66667	0.707107
Mutect2-Battenberg-PhyloWGS-sr	ILHNLNEV000014	1	0	1	0
Strelka2-Battenberg-PhyloWGS-sr	ILHNLNEV000001	1	0	1.1	0.316228
Strelka2-Battenberg-PhyloWGS-sr	ILHNLNEV000002	1	0	1	0
Strelka2-Battenberg-PhyloWGS-sr	ILHNLNEV000003	2	0	2.22222	0.440959
Strelka2-Battenberg-PhyloWGS-sr	ILHNLNEV000004	1	0	1	0
Strelka2-Battenberg-PhyloWGS-sr	ILHNLNEV000005	2	0	2.2	0.421637
Strelka2-Battenberg-PhyloWGS-sr	ILHNLNEV000006	4	0	4.1	0.567646
Strelka2-Battenberg-PhyloWGS-sr	ILHNLNEV000007	4	1	3.66667	0.707107
Strelka2-Battenberg-PhyloWGS-sr	ILHNLNEV000008	1	0	1.2	0.421637
Strelka2-Battenberg-PhyloWGS-sr	ILHNLNEV000009	1	0	1	0
Strelka2-Battenberg-PhyloWGS-sr	ILHNLNEV000010	2	0.75	2.3	0.483046
Strelka2-Battenberg-PhyloWGS-sr	ILHNLNEV000011	2	0	2	0
Strelka2-Battenberg-PhyloWGS-sr	ILHNLNEV000012	2	1	2.33333	0.5
Strelka2-Battenberg-PhyloWGS-sr	ILHNLNEV000013	2	1	2.6	0.843274
Strelka2-Battenberg-PhyloWGS-sr	ILHNLNEV000014	1	0	1	0
SomaticSniper-Battenberg-PhyloWGS-sr	ILHNLNEV000001	1	0	1	0
SomaticSniper-Battenberg-PhyloWGS-sr	ILHNLNEV000002	1	0	1	0
SomaticSniper-Battenberg-PhyloWGS-sr	ILHNLNEV000003	1	0	1	0
SomaticSniper-Battenberg-PhyloWGS-sr	ILHNLNEV000004	1.5	1	1.5	0.527046
SomaticSniper-Battenberg-PhyloWGS-sr	ILHNLNEV000005	1	0	1	0
SomaticSniper-Battenberg-PhyloWGS-sr	ILHNLNEV000006	2	1	1.7	0.674949
SomaticSniper-Battenberg-PhyloWGS-sr	ILHNLNEV000007	2	0	2	0.471405
SomaticSniper-Battenberg-PhyloWGS-sr	ILHNLNEV000008	1	0	1.2	0.421637
SomaticSniper-Battenberg-PhyloWGS-sr	ILHNLNEV000009	2	0	1.77778	0.440959
SomaticSniper-Battenberg-PhyloWGS-sr	ILHNLNEV000010	1	0	1	0
SomaticSniper-Battenberg-PhyloWGS-sr	ILHNLNEV000011	1	0	1	0
SomaticSniper-Battenberg-PhyloWGS-sr	ILHNLNEV000012	1	0	1.1	0.316228
SomaticSniper-Battenberg-PhyloWGS-sr	ILHNLNEV000013	1	0.75	1.3	0.483046
SomaticSniper-Battenberg-PhyloWGS-sr	ILHNLNEV000014	1	2	1.77778	0.971825

## Sheet: Table3_StatsBySeed
Supplementary Table 3: Percent (%) times a seed gets the mode number of subclones across patients per pipeline.
pipeline	seed	gets_mode	ratio(%)
Mutect2-Battenberg-PyClone-VI-sr	13142	9	64.3
Mutect2-Battenberg-PyClone-VI-sr	50135	11	78.6
Mutect2-Battenberg-PyClone-VI-sr	51404	11	78.6
Mutect2-Battenberg-PyClone-VI-sr	97782	11	78.6
Mutect2-Battenberg-PyClone-VI-sr	253505	8	57.1
Mutect2-Battenberg-PyClone-VI-sr	366306	12	85.7
Mutect2-Battenberg-PyClone-VI-sr	423647	9	64.3
Mutect2-Battenberg-PyClone-VI-sr	628019	13	92.9
Mutect2-Battenberg-PyClone-VI-sr	659767	9	64.3
Mutect2-Battenberg-PyClone-VI-sr	838004	14	100
Strelka2-Battenberg-PyClone-VI-sr	13142	12	85.7
Strelka2-Battenberg-PyClone-VI-sr	50135	10	71.4
Strelka2-Battenberg-PyClone-VI-sr	51404	12	85.7
Strelka2-Battenberg-PyClone-VI-sr	97782	12	85.7
Strelka2-Battenberg-PyClone-VI-sr	253505	8	57.1
Strelka2-Battenberg-PyClone-VI-sr	366306	11	78.6
Strelka2-Battenberg-PyClone-VI-sr	423647	11	78.6
Strelka2-Battenberg-PyClone-VI-sr	628019	12	85.7
Strelka2-Battenberg-PyClone-VI-sr	659767	11	78.6
Strelka2-Battenberg-PyClone-VI-sr	838004	12	85.7
SomaticSniper-Battenberg-PyClone-VI-sr	13142	12	85.7
SomaticSniper-Battenberg-PyClone-VI-sr	50135	12	85.7
SomaticSniper-Battenberg-PyClone-VI-sr	51404	14	100
SomaticSniper-Battenberg-PyClone-VI-sr	97782	13	92.9
SomaticSniper-Battenberg-PyClone-VI-sr	253505	13	92.9
SomaticSniper-Battenberg-PyClone-VI-sr	366306	14	100
SomaticSniper-Battenberg-PyClone-VI-sr	423647	14	100
SomaticSniper-Battenberg-PyClone-VI-sr	628019	13	92.9
SomaticSniper-Battenberg-PyClone-VI-sr	659767	12	85.7
SomaticSniper-Battenberg-PyClone-VI-sr	838004	11	78.6
Mutect2-Battenberg-PyClone-VI-mr	13142	7	100
Mutect2-Battenberg-PyClone-VI-mr	50135	6	85.7
Mutect2-Battenberg-PyClone-VI-mr	51404	4	57.1
Mutect2-Battenberg-PyClone-VI-mr	97782	7	100
Mutect2-Battenberg-PyClone-VI-mr	253505	6	85.7
Mutect2-Battenberg-PyClone-VI-mr	366306	7	100
Mutect2-Battenberg-PyClone-VI-mr	423647	6	85.7
Mutect2-Battenberg-PyClone-VI-mr	628019	6	85.7
Mutect2-Battenberg-PyClone-VI-mr	659767	7	100
Mutect2-Battenberg-PyClone-VI-mr	838004	6	85.7
Strelka2-Battenberg-PyClone-VI-mr	13142	7	100
Strelka2-Battenberg-PyClone-VI-mr	50135	6	85.7
Strelka2-Battenberg-PyClone-VI-mr	51404	6	85.7
Strelka2-Battenberg-PyClone-VI-mr	97782	5	71.4
Strelka2-Battenberg-PyClone-VI-mr	253505	6	85.7
Strelka2-Battenberg-PyClone-VI-mr	366306	5	71.4
Strelka2-Battenberg-PyClone-VI-mr	423647	7	100
Strelka2-Battenberg-PyClone-VI-mr	628019	6	85.7
Strelka2-Battenberg-PyClone-VI-mr	659767	5	71.4
Strelka2-Battenberg-PyClone-VI-mr	838004	5	71.4
SomaticSniper-Battenberg-PyClone-VI-mr	13142	6	85.7
SomaticSniper-Battenberg-PyClone-VI-mr	50135	6	85.7
SomaticSniper-Battenberg-PyClone-VI-mr	51404	7	100
SomaticSniper-Battenberg-PyClone-VI-mr	97782	6	85.7
SomaticSniper-Battenberg-PyClone-VI-mr	253505	7	100
SomaticSniper-Battenberg-PyClone-VI-mr	366306	7	100
SomaticSniper-Battenberg-PyClone-VI-mr	423647	7	100
SomaticSniper-Battenberg-PyClone-VI-mr	628019	7	100
SomaticSniper-Battenberg-PyClone-VI-mr	659767	6	85.7
SomaticSniper-Battenberg-PyClone-VI-mr	838004	7	100
Mutect2-Battenberg-DPClust-sr	13142	12	85.7
Mutect2-Battenberg-DPClust-sr	50135	14	100
Mutect2-Battenberg-DPClust-sr	51404	13	92.9
Mutect2-Battenberg-DPClust-sr	97782	13	92.9
Mutect2-Battenberg-DPClust-sr	253505	13	92.9
Mutect2-Battenberg-DPClust-sr	366306	12	85.7
Mutect2-Battenberg-DPClust-sr	423647	11	78.6
Mutect2-Battenberg-DPClust-sr	628019	12	85.7
Mutect2-Battenberg-DPClust-sr	659767	13	92.9
Mutect2-Battenberg-DPClust-sr	838004	12	85.7
Strelka2-Battenberg-DPClust-sr	13142	11	78.6
Strelka2-Battenberg-DPClust-sr	50135	11	78.6
Strelka2-Battenberg-DPClust-sr	51404	7	50
Strelka2-Battenberg-DPClust-sr	97782	13	92.9
Strelka2-Battenberg-DPClust-sr	253505	7	50
Strelka2-Battenberg-DPClust-sr	366306	11	78.6
Strelka2-Battenberg-DPClust-sr	423647	10	71.4
Strelka2-Battenberg-DPClust-sr	628019	11	78.6
Strelka2-Battenberg-DPClust-sr	659767	12	85.7
Strelka2-Battenberg-DPClust-sr	838004	13	92.9
SomaticSniper-Battenberg-DPClust-sr	13142	10	71.4
SomaticSniper-Battenberg-DPClust-sr	50135	14	100
SomaticSniper-Battenberg-DPClust-sr	51404	11	78.6
SomaticSniper-Battenberg-DPClust-sr	97782	13	92.9
SomaticSniper-Battenberg-DPClust-sr	253505	11	78.6
SomaticSniper-Battenberg-DPClust-sr	366306	11	78.6
SomaticSniper-Battenberg-DPClust-sr	423647	12	85.7
SomaticSniper-Battenberg-DPClust-sr	628019	10	71.4
SomaticSniper-Battenberg-DPClust-sr	659767	11	78.6
SomaticSniper-Battenberg-DPClust-sr	838004	8	57.1
Mutect2-Battenberg-PhyloWGS-sr	13142	6	42.9
Mutect2-Battenberg-PhyloWGS-sr	50135	6	42.9
Mutect2-Battenberg-PhyloWGS-sr	51404	10	71.4
Mutect2-Battenberg-PhyloWGS-sr	97782	9	64.3
Mutect2-Battenberg-PhyloWGS-sr	253505	9	64.3
Mutect2-Battenberg-PhyloWGS-sr	366306	13	92.9
Mutect2-Battenberg-PhyloWGS-sr	423647	11	78.6
Mutect2-Battenberg-PhyloWGS-sr	628019	6	42.9
Mutect2-Battenberg-PhyloWGS-sr	659767	8	57.1
Mutect2-Battenberg-PhyloWGS-sr	838004	12	85.7
Strelka2-Battenberg-PhyloWGS-sr	13142	7	50
Strelka2-Battenberg-PhyloWGS-sr	50135	4	28.6
Strelka2-Battenberg-PhyloWGS-sr	51404	10	71.4
Strelka2-Battenberg-PhyloWGS-sr	97782	10	71.4
Strelka2-Battenberg-PhyloWGS-sr	253505	10	71.4
Strelka2-Battenberg-PhyloWGS-sr	366306	12	85.7
Strelka2-Battenberg-PhyloWGS-sr	423647	13	92.9
Strelka2-Battenberg-PhyloWGS-sr	628019	10	71.4
Strelka2-Battenberg-PhyloWGS-sr	659767	8	57.1
Strelka2-Battenberg-PhyloWGS-sr	838004	12	85.7
SomaticSniper-Battenberg-PhyloWGS-sr	13142	13	92.9
SomaticSniper-Battenberg-PhyloWGS-sr	50135	9	64.3
SomaticSniper-Battenberg-PhyloWGS-sr	51404	13	92.9
SomaticSniper-Battenberg-PhyloWGS-sr	97782	12	85.7
SomaticSniper-Battenberg-PhyloWGS-sr	253505	10	71.4
SomaticSniper-Battenberg-PhyloWGS-sr	366306	11	78.6
SomaticSniper-Battenberg-PhyloWGS-sr	423647	11	78.6
SomaticSniper-Battenberg-PhyloWGS-sr	628019	13	92.9
SomaticSniper-Battenberg-PhyloWGS-sr	659767	12	85.7
SomaticSniper-Battenberg-PhyloWGS-sr	838004	9	64.3
